# Supplementary material for: A co-ordinated transcriptional programme in the maternal liver supplies long chain polyunsaturated fatty acids to the conceptus using phospholipids
Source: Nat Commun. 2024 Aug 8;15:6767. doi: 10.1038/s41467-024-51089-z (PMC11310303; doi:10.1038/s41467-024-51089-z)
Supplement: Supplementary file 4 — Supplementary Data [file 41467_2024_51089_MOESM4_ESM.xlsx]

## Sheet: S1 - Plasma Class Table
		Plasma Positive Mode (Relative Abundance, per mille)																Group Comparisons (Two-Way ANOVA)
	Group	1		2		3		4		5		6		7		8		Virgin vs Pregnant			DLK1+ vs DLK1- (Fetal)		DLK1+ vs DLK1- (Maternal)
		mean	sd	mean	sd	mean	sd	mean	sd	mean	sd	mean	sd	mean	sd	mean	sd	1vs2	6vs8	3vs5	8vs7	5vs4	8vs5	7vs4
Class	Camp	0.401049	0.314282	0.736519	0.497873	0.950456	0.373369	0.825441	0.598981	0.462088	0.633269	0.960842	0.582785	0.509211	0.408783	1.03903	0.432855	ns	ns	ns	ns	ns	ns	ns
	CE	2.24381	1.25452	6.00859	3.7131	3.69549	0.945216	7.71889	4.55972	9.58427	6.42976	4.03872	2.24668	4.54198	3.85662	6.61695	1.60825	ns	ns	ns	ns	ns	ns	ns
	Cer	0.111622	0.0457406	0.119962	0.124585	0.15131	0.141885	0.11641	0.108198	0.900055	1.77846	0.0634135	0.0643563	0.678566	1.30754	0.103734	0.10899	ns	ns	ns	ns	ns	ns	ns
	Chol	94.3666	23.279	95.1954	38.1271	133.654	20.4249	116.491	49.3906	121.314	32.2368	107.395	11.1902	90.5448	42.6261	116.998	9.96218	ns	ns	ns	ns	ns	ns	ns
	DG	186.827	30.0199	195.03	61.8696	163.153	44.2964	180.676	102.655	230.55	66.4507	121.583	43.0994	233.48	72.516	215.977	45.4081	ns	****	****	ns	ns	ns	ns
	LPC	143.434	18.8213	99.3275	22.3986	162.544	31.9825	117.503	12.8722	102.877	25.3469	168.412	10.4973	113.059	22.9433	93.5997	19.6496	**	****	****	ns	ns	ns	ns
	LPC-P	0.95088	0.531385	1.41429	0.988647	1.83195	0.696104	1.6425	0.939097	1.0128	0.509597	1.91321	0.431674	0.959358	0.859657	1.03197	0.470909	ns	ns	ns	ns	ns	ns	ns
	LPE	0.920911	1.9291	0.549245	0.290478	0.0898452	0.0642976	1.23035	0.792712	0.382027	0.353044	0.312589	0.2773	0.265736	0.294265	0.350497	0.263739	ns	ns	ns	ns	ns	ns	ns
	LPG	0.498009	0.546802	0.407721	0.700166	0.471097	0.756723	0.384212	0.553179	0.472239	0.314453	0.115406	0.108272	0.566367	0.586539	0.176292	0.0987932	ns	ns	ns	ns	ns	ns	ns
	MG	0.586705	0.441823	0.691653	0.178488	0.771671	0.336935	0.721579	0.478027	1.01003	0.5234	0.944048	0.270335	0.551609	0.433143	0.686877	0.346452	ns	ns	ns	ns	ns	ns	ns
	PA	7.3517	13.6613	11.263	28.8128	0.0840282	0.0864355	6.04695	13.4291	0.210621	0.262629	0.0611313	0.0219474	4.16522	10.5754	0.0379835	0.0497244	ns	ns	ns	ns	ns	ns	ns
	PC	322.677	13.341	316.648	46.2542	300.623	28.5909	306.218	30.0939	260.305	61.6986	310.613	27.9798	320.958	156.9	288.71	26.3785	ns	ns	*	ns	ns	ns	ns
	PC-O	188.936	30.1248	156.335	52.7256	192.784	20.4175	153.155	68.4127	141.189	39.9554	244.12	23.8654	139.475	67.7328	141.049	31.4568	ns	****	***	ns	ns	ns	ns
	PE	4.09354	5.05409	6.34581	4.94928	0.763797	0.251463	6.60569	4.39864	4.38078	2.21771	0.815577	0.624843	3.66459	2.32318	3.93077	1.43649	ns	ns	ns	ns	ns	ns	ns
	PG	1.76619	3.23556	0.165828	0.120431	0.352286	0.301416	0.622954	1.29884	0.190834	0.198036	0.41269	0.614725	0.78352	0.482468	0.151004	0.102078	ns	ns	ns	ns	ns	ns	ns
	PG-O	1.03428	1.0327	0.69543	0.684004	1.09524	1.21654	0.372866	0.178261	1.14883	1.09874	0.933165	0.858163	0.848936	0.848244	0.704331	0.765806	ns	ns	ns	ns	ns	ns	ns
	SM	13.6487	3.17216	16.6209	5.02756	15.7154	1.36203	15.6319	4.35605	15.9715	4.73154	14.9901	1.1402	13.148	6.7671	15.3478	1.9163	ns	ns	ns	ns	ns	ns	ns
	TG	30.152	12.0173	92.4448	41.7056	21.2703	6.14679	84.0372	32.923	108.04	51.4259	22.316	6.68764	71.8003	51.2278	113.488	21.4406	****	****	****	ns	ns	ns	ns
		Plasma Negative Mode (Relative Abundance, per mille)																Group Comparisons (Two-Way ANOVA)
	Group	1		2		3		4		5		6		7		8		Virgin vs Pregnant			DLK1+ vs DLK1- (Fetal)		DLK1+ vs DLK1- (Maternal)
		mean	sd	mean	sd	mean	sd	mean	sd	mean	sd	mean	sd	mean	sd	mean	sd	1vs2	6vs8	3vs5	8vs7	5vs4	8vs5	7vs4
Class	Cer	0.0334755	0.0391213	0.415369	0.772931	0.0872168	0.104948	0.0535419	0.0718986	0.749534	1.69537	0.056777	0.101527	0.700332	1.7656	0.111668	0.0911962	ns	ns	ns	ns	ns	ns	ns
	CL	24.3088	3.93145	21.3239	7.24217	23.3203	1.83192	23.073	8.67249	17.4471	4.81661	19.998	3.16847	22.2131	7.18986	21.9111	3.74615	ns	ns	ns	ns	ns	ns	ns
	LPC	73.63	14.4972	84.225	23.2756	77.0035	9.02521	75.1969	28.821	88.888	30.4578	95.7491	23.8051	74.5027	11.5005	69.0273	9.44163	ns	****	ns	ns	ns	*	ns
	LPE	308.291	45.2049	258.46	37.8158	348.085	27.0733	248.88	49.3284	273.835	29.3344	360.841	20.0763	287.41	31.687	256.852	23.1733	****	****	****	****	ns	ns	****
	LPG	0.020208	0.0237157	0.0589588	0.0536449	0.060952	0.0395983	0.145364	0.0692963	0.109218	0.0809432	0.045146	0.0250057	0.0939691	0.0467314	0.124872	0.0805684	ns	ns	ns	ns	ns	ns	ns
	LPS	29.7145	5.40171	11.7726	6.44377	27.3921	4.2726	9.84867	3.91846	8.72837	1.63214	37.5508	11.2784	10.405	1.73847	9.22761	2.59822	ns	****	*	ns	ns	ns	ns
	PA	72.1477	5.59147	67.2743	5.9019	66.7272	8.12186	70.1624	7.15034	62.647	7.74223	61.7888	3.91866	66.9658	10.0466	72.4952	7.09595	ns	ns	ns	ns	ns	ns	ns
	PC	268.906	17.2219	296.982	37.4868	254.716	19.3232	302.099	25.1631	295.055	25.3533	227.086	18.428	301.716	25.4313	320.694	21.7898	ns	****	****	**	ns	***	ns
	PC-O	84.4485	14.4465	83.1929	22.3488	95.4172	10.3762	81.5352	24.999	88.3913	8.21635	97.4916	11.2712	85.9342	11.6195	78.9981	6.78381	ns	**	ns	ns	ns	ns	ns
	PC-P	1.29424	0.779786	0.548323	0.159349	1.58777	0.443219	0.841276	0.538786	0.607304	0.310884	1.32102	0.732192	1.20748	0.566552	0.994454	0.395957	ns	ns	ns	ns	ns	ns	ns
	PE	86.0206	46.4643	131.416	49.0845	66.0001	4.27018	135.656	52.384	117.256	20.2343	62.5417	6.68877	104.598	8.26052	119.87	12.8964	****	****	****	*	ns	ns	**
	PE-O	1.44204	2.15531	0.327625	0.408434	0.646297	0.493912	0.902741	1.88298	0.162499	0.127043	0.379107	0.130183	0.188309	0.150007	0.248311	0.159586	ns	ns	ns	ns	ns	ns	ns
	PE-P	11.9958	6.23481	0.627087	0.236847	7.28618	3.17459	5.55152	9.19855	0.632201	0.307216	6.1726	2.74759	2.22516	1.38719	1.7625	1.11502	ns	ns	ns	ns	ns	ns	ns
	PG	6.19003	4.8995	1.68414	1.88312	3.05793	1.76536	3.29099	6.006	0.801424	0.234119	3.34282	1.78061	0.769881	0.308698	1.17859	0.702635	ns	ns	ns	ns	ns	ns	ns
	PG-O	0.0216946	0.0250717	0.0589588	0.0536449	0.0597585	0.0405911	0.145364	0.0692963	0.109218	0.0809432	0.045146	0.0250057	0.0919822	0.0455399	0.124731	0.0803557	ns	ns	ns	ns	ns	ns	ns
	PI	19.7206	4.92634	26.9408	5.00066	16.2076	2.299	27.5454	3.98434	27.653	4.05719	14.641	2.60178	26.162	4.93727	31.4362	3.29992	ns	*	ns	ns	ns	ns	ns
	PI-O	0.632029	0.399625	1.65205	2.42969	0.583309	0.249247	0.673365	0.485061	0.506558	0.218734	0.517415	0.234193	0.680492	0.269569	0.528688	0.361737	ns	ns	ns	ns	ns	ns	ns
	PS	0.070359	0.101484	0.168935	0.126029	0.0850689	0.0854347	0.146751	0.0858789	0.0871191	0.0679328	0.0943699	0.0563441	0.0861116	0.118955	0.109529	0.0916575	ns	ns	ns	ns	ns	ns	ns
	PS-P	0.452168	0.33899	0.0419941	0.0367609	0.480066	0.248278	0.0734954	0.154082	0.0405915	0.0272693	0.711102	0.244136	0.0310489	0.0295827	0.0139006	0.0267744	ns	ns	ns	ns	ns	ns	ns
	SM	10.6603	2.49492	12.8288	3.2488	11.1966	1.31956	14.1792	1.74557	16.293	3.25922	9.6262	1.35916	14.0188	4.42754	14.2916	1.88318	ns	ns	ns	ns	ns	ns	ns

## Sheet: S2 - Liver Class Table
		Liver Positive Mode (Relative Abundance, per mille)																Group Comparisons (Two-Way ANOVA)
	Group	1		2		3		4		5		6		7		8		Virgin vs Pregnant			DLK1+ vs DLK1- (Fetal)		DLK1+ vs DLK1- (Maternal)
		mean	sd	mean	sd	mean	sd	mean	sd	mean	sd	mean	sd	mean	sd	mean	sd	1vs2	6vs8	3vs5	8vs7	5vs4	8vs5	7vs4
Class	Cer	0.458857	0.350938	1.45917	0.646278	1.14213	0.775094	1.81694	0.54944	2.5959	2.69378	0.748119	0.486638	1.56576	0.548877	1.79075	0.658755	ns	ns	ns	ns	ns	ns	ns
	Chol	4.88986	1.09127	3.01591	1.38266	9.31128	7.59982	1.86303	0.386658	3.16746	3.19611	4.49319	0.885298	2.36833	0.443894	3.88156	3.60765	ns	ns	ns	ns	ns	ns	ns
	DG	262.938	26.8985	255.129	43.7586	275.964	51.2653	218.708	22.0343	245.56	24.0157	242.67	37.8703	231.717	46.7255	255.612	40.4708	ns	ns	ns	ns	**	ns	ns
	LPC	23.5087	18.704	8.754	2.19249	17.5589	6.40191	15.3847	6.65781	14.1988	4.54152	15.6421	6.40245	11.9051	6.47314	11.8719	3.39275	ns	ns	ns	ns	ns	ns	ns
	LPC-P	0.0220804	0.0295572	0.00805226	0.0137486	0.0264302	0.0407153	0.0422645	0.0419536	0.0386906	0.0279669	0.0111174	0.0213031	0.0367486	0.0262339	0.0245332	0.0207768	ns	ns	ns	ns	ns	ns	ns
	LPE	0.0921935	0.103052	0.214918	0.14259	1.48653	2.75389	0.331156	0.146257	0.410213	0.258702	0.0958862	0.0683801	0.296523	0.209699	0.307	0.155482	ns	ns	ns	ns	ns	ns	ns
	LPG	8.01644	2.98932	3.12589	0.930709	7.03524	6.16855	3.94245	3.69134	3.89233	1.96628	6.93451	1.67132	3.60351	2.00542	5.05921	2.59482	ns	ns	ns	ns	ns	ns	ns
	LPI	2.24711	0.999549	0.246415	0.358777	3.96783	4.75986	1.15422	1.97869	1.072	1.03617	2.05075	1.53331	1.36053	1.73081	1.10285	0.949404	ns	ns	ns	ns	ns	ns	ns
	MG	0.558759	0.274692	0.318285	0.112651	0.32575	0.121424	0.327847	0.260402	0.236957	0.163084	0.529039	0.378108	0.314827	0.172657	0.46384	0.465083	ns	ns	ns	ns	ns	ns	ns
	PA	62.7572	18.5724	20.1232	4.66405	56.1349	18.7795	38.5231	21.5248	43.473	16.5101	45.2982	17.5626	28.1925	11.735	39.5547	13.931	**	ns	ns	ns	ns	ns	ns
	PC	446.38	59.8129	461.648	87.5315	428.617	95.1392	525.386	51.0042	468.62	30.7132	496.613	68.8294	508.1	98.9673	449.903	69.0246	ns	***	ns	****	****	ns	ns
	PC-O	9.45278	1.84062	7.62681	2.41495	9.35867	1.71062	9.20856	0.902086	8.68538	1.83952	10.6234	3.04394	9.07616	2.7246	7.94604	1.02913	ns	ns	ns	ns	ns	ns	ns
	PE	71.939	5.83123	52.6148	5.76376	66.1544	11.3931	64.8413	11.2386	68.8949	12.6284	69.779	6.08611	62.7516	8.45186	67.1495	8.8997	ns	ns	ns	ns	ns	ns	ns
	PG	0.184621	0.151663	0.10438	0.11405	0.986496	1.20915	0.235643	0.295604	0.239593	0.368796	0.104112	0.0766633	0.265723	0.347383	0.154357	0.0851537	ns	ns	ns	ns	ns	ns	ns
	PG-O	0.784799	0.800187	0.406603	0.398238	0.292587	0.242467	0.0958861	0.104645	0.260418	0.471625	0.27725	0.298071	0.273123	0.229704	0.688489	1.16042	ns	ns	ns	ns	ns	ns	ns
	PI	0.399314	0.28322	0.570261	0.381205	0.712388	0.426764	1.11341	0.403422	0.653742	0.418366	0.532363	0.367114	0.812755	0.457616	0.677909	0.312038	ns	ns	ns	ns	ns	ns	ns
	PS	2.53416	1.34818	4.30838	1.50825	3.45002	1.84665	5.55295	1.05452	4.41526	1.38894	3.37059	2.05191	5.02185	1.91973	4.96215	1.41672	ns	ns	ns	ns	ns	ns	ns
	SM	13.6423	3.89376	18.3065	1.93517	15.11	3.96344	24.1998	2.10164	22.5684	3.19219	16.1814	4.11163	19.8057	3.82105	18.3993	3.15005	ns	ns	ns	ns	ns	ns	ns
	TG	89.1941	19.3011	162.02	57.7786	102.365	34.4258	87.2726	18.6242	111.017	36.0127	84.0458	16.954	112.532	48.3378	130.451	31.6367	****	***	ns	ns	*	ns	ns
		Liver Negative Mode (Relative Abundance, per mille)																Group Comparisons (Two-Way ANOVA)
	Group	1		2		3		4		5		6		7		8		Virgin vs Pregnant			DLK1+ vs DLK1- (Fetal)		DLK1+ vs DLK1- (Maternal)
		mean	sd	mean	sd	mean	sd	mean	sd	mean	sd	mean	sd	mean	sd	mean	sd	1vs2	6vs8	3vs5	8vs7	5vs4	8vs5	7vs4
Class	Cer	2.85307	0.747134	5.73769	1.00004	3.20912	0.890107	4.73405	0.965367	4.67435	1.19014	3.99083	0.993192	4.80151	1.26053	5.83042	2.35052	ns	ns	ns	ns	ns	ns	ns
	CL	61.5421	4.34981	30.0275	1.43542	59.6764	4.04458	31.1099	2.04843	29.7258	1.90661	61.1474	4.41069	32.397	2.98912	31.7886	1.5652	****	****	****	ns	ns	ns	ns
	LPC	2.13704	0.329314	2.51527	0.529647	2.12811	0.584486	2.3802	0.353893	2.28497	0.453719	2.48345	0.892961	2.6305	0.567369	2.20177	0.37709	ns	ns	ns	ns	ns	ns	ns
	LPE	14.1421	1.63532	14.6445	2.17078	14.7469	1.8671	15.3861	2.09155	14.9621	1.89578	15.4659	2.02602	15.3794	2.40958	14.9539	2.13189	ns	ns	ns	ns	ns	ns	ns
	LPG	0.0278026	0.0251973	0.0618283	0.0340777	0.0531258	0.0308233	0.0656331	0.0344158	0.0850417	0.034942	0.0164606	0.0151441	0.0489778	0.0277403	0.0332864	0.0221398	ns	ns	ns	ns	ns	ns	ns
	LPS	0.0296784	0.0316138	0.0473235	0.0615487	0.0394358	0.0338331	0.0729239	0.0975731	0.0309805	0.018385	0.110779	0.173137	0.0233178	0.018607	0.0240895	0.0162331	ns	ns	ns	ns	ns	ns	ns
	PA	82.7689	5.3608	76.3547	4.76426	77.5405	8.42756	78.5871	6.20026	73.2865	4.59564	83.6007	5.03028	76.2763	8.08111	71.3152	7.01931	ns	ns	ns	ns	ns	ns	ns
	PC	344.466	13.1326	381.202	22.5323	333.801	21.6742	366.346	24.4995	350.783	14.0421	341.816	22.1152	374.178	23.5278	361.492	24.4691	****	***	****	ns	***	ns	ns
	PC-O	6.39954	0.982464	7.71465	1.31326	6.39645	1.83143	8.27426	1.29244	7.91254	1.90258	7.25831	1.67073	7.55365	1.76623	6.23435	1.62751	ns	ns	ns	ns	ns	ns	ns
	PC-P	0.562189	0.218616	0.536626	0.2414	0.588581	0.367759	0.535952	0.425037	0.515318	0.359114	0.48461	0.304702	0.449105	0.313868	0.595658	0.686516	ns	ns	ns	ns	ns	ns	ns
	PE	422.581	19.8562	403.237	25.487	436.973	26.4519	418.382	29.8746	439.738	21.0943	418.178	26.3683	410.433	33.9457	432.775	27.7255	****	*	ns	****	****	ns	ns
	PE-O	4.28137	0.364073	3.25981	0.522302	4.4798	0.617259	3.36061	0.522537	3.61443	0.209375	4.35592	0.580048	3.60029	0.376078	3.57394	0.432708	ns	ns	ns	ns	ns	ns	ns
	PE-P	2.77374	0.365871	2.65544	0.487223	3.28337	0.580675	2.45985	0.743383	2.89883	0.428271	2.94761	0.702079	2.42369	0.336873	2.70497	0.632479	ns	ns	ns	ns	ns	ns	ns
	PG	9.87311	1.06945	9.0948	1.56533	11.821	1.90877	9.21259	2.09211	9.66841	1.40194	11.0175	1.12843	9.62473	1.19605	9.64667	0.955552	ns	ns	ns	ns	ns	ns	ns
	PG-O	0.0339873	0.0260468	0.0981045	0.04589	0.0559556	0.0374921	0.0822562	0.0427841	0.110183	0.0460636	0.0249956	0.0199118	0.0643572	0.0398538	0.0461219	0.0303927	ns	ns	ns	ns	ns	ns	ns
	PGS	0.0108401	0.00839109	0.00426801	0.00476958	0.0144701	0.0204754	0.00690103	0.00620241	0.00312524	0.00375986	0.00818787	0.00614211	0.0053352	0.00863805	0.00561793	0.00688297	ns	ns	ns	ns	ns	ns	ns
	PI	31.5321	2.78313	43.4697	3.19886	31.8297	3.00325	40.3911	1.95772	41.2187	2.76233	32.5817	2.48083	42.6123	4.14922	39.8285	2.11665	*	ns	ns	ns	ns	ns	ns
	PI-O	0.537737	0.189155	2.31819	1.88087	0.593228	0.332101	1.06991	0.228489	1.14478	0.623855	0.521755	0.221482	1.23441	0.563022	1.54887	1.40915	ns	ns	ns	ns	ns	ns	ns
	PS	3.17047	0.57543	3.81682	1.02768	2.98608	0.706789	3.08603	0.624835	2.816	0.372761	3.36231	0.467033	3.44037	1.44037	2.96469	0.725435	ns	ns	ns	ns	ns	ns	ns
	SM	10.2777	1.62208	13.2039	2.76878	9.78402	2.28503	14.4566	0.718136	14.5263	0.924174	10.6274	1.28309	12.8233	2.06807	12.4372	2.47619	ns	ns	ns	ns	ns	ns	ns

## Sheet: S3 - NMR Analysis
Liver Lipid Class	Virgin (%)	Pregnant (%)
PI	7.49	6.77
SM	1.36	2.2
CL	6.04	5.51
PE	21.2	21.41
LPC	8.69	8.41
PC	55.22	55.69

## Sheet: S4 - Pregnancy CBMs
			Number of Replicate Virgin vs Pregnant Comparisons Identified as CBM		PLASMA (relative abundance, per mille)												LIVER (relative abundance, per mille)
					Group 1		Group 2		Group 3		Group 5		Group 6		Group 8		Group 1		Group 2		Group 3		Group 5		Group 6		Group 8
CBM Group	Lipid	Mode	Plasma	Liver	mean	sd	mean	sd	mean	sd	mean	sd	mean	sd	mean	sd	mean	sd	mean	sd	mean	sd	mean	sd	mean	sd	mean	sd
CBM identified in at least two replicate comparisons in both liver and plasma	LPE(18:1)	neg	2	2	4.84214	0.992249	2.7485	0.652675	4.70037	0.79609	2.75504	0.826959	5.05063	0.60282	2.47871	0.457228	0.693233	0.178015	0.151643	0.0862497	0.863138	0.328624	0.231148	0.104633	1.02934	0.315516	0.123876	0.0580735
	PC(36:3)	pos	3	3	12.2454	4.32933	4.42914	1.35674	12.1146	3.50598	3.04899	0.66517	14.3739	1.91912	4.04821	1.16199	18.0967	4.69039	6.15823	1.16117	17.1642	3.94424	6.52225	0.659127	22.4633	3.86861	5.60001	1.55709
	PC(38:6)	pos	2	3	28.1326	4.41765	59.4293	8.7899	26.9062	3.46904	50.3069	14.8503	27.2151	2.63706	58.6622	11.0585	52.0663	21.8201	107.121	20.5162	55.1682	11.025	105.414	11.1301	67.4458	10.2676	102.245	13.1431
	PC(40:6)	pos	3	3	8.33233	1.64797	18.2039	3.51449	8.90773	0.912565	17.8103	3.87693	6.88046	0.980168	19.052	3.72645	12.3434	5.69966	30.9844	7.67366	16.0303	4.24683	35.3515	3.32099	14.9859	3.56411	32.6101	6.01362
	PC(35:3)	neg	2	3	5.77852	2.25951	1.88906	0.670539	5.83501	1.28518	1.25276	0.268339	5.79295	0.340351	2.18484	0.602	6.68063	1.67486	1.61778	0.647063	6.19628	1.53336	1.38291	0.27374	6.90179	0.548216	1.4751	0.256204
	PC(37:4)	neg	3	2	10.6339	1.35279	19.3447	3.49258	11.9845	0.857453	22.1906	3.7426	9.19289	1.39226	21.5656	3.25841	13.9766	2.23072	25.4819	4.34604	15.4604	1.63147	25.3688	3.09816	13.3117	2.51448	23.2537	3.30765
	PC(37:6)	neg	3	3	13.8179	2.21791	33.1877	7.40207	13.0992	1.57659	33.659	3.02715	12.3096	0.369516	35.3022	2.55663	23.3881	3.11837	43.1258	3.95373	21.5728	2.32902	38.0276	2.99596	22.5925	0.822921	38.2823	1.90462
	PC(39:6)	neg	3	3	6.50711	1.2379	14.0389	3.23947	7.23347	0.956067	16.119	1.37826	5.5949	0.285655	16.0224	1.81299	8.59193	1.34157	16.6784	1.66781	9.07428	0.755343	16.9301	1.90321	7.99905	0.642276	16.0323	1.05996
	PE(40:6)	neg	2	2	18.6962	22.1843	22.4498	7.71802	5.85824	0.94269	22.3805	3.97572	5.30512	1.56912	21.9942	3.86563	43.3216	7.89704	70.2548	9.49237	44.2275	6.58638	77.8637	6.43945	39.8679	3.06518	76.2805	8.7918
CBM identified in at least two replicate comparisons in the liver	CL(70:1)	neg	0	2													1.56252	0.297248	0.390411	0.188844	1.47572	0.682109	0.408237	0.0687917	1.46446	0.368292	0.432546	0.143832
	CL(70:3)	neg	0	3	0.0842863	0.107409	0.306212	0.633208	0.0175144	0.0229449	0.0717293	0.0674316	0.00562952	0.012588	0.0337823	0.0368699	8.0699	0.790475	2.01402	0.270787	7.34026	1.02877	1.94046	0.147851	7.23568	0.822286	2.3155	0.337581
	CL(74:3)	neg	0	3	7.66752	0.715176	6.03026	1.62116	7.20016	0.75619	5.48274	1.15648	6.25445	1.18992	6.59117	0.67465	14.4853	1.00241	6.92924	0.911487	13.1475	0.923725	5.9129	0.424316	13.0315	1.03283	6.60514	0.759759
	CL(78:10)	neg	0	3	4.04652	2.04919	5.52032	4.87692	3.72648	2.38799	3.133	2.53728	3.14444	2.05019	4.00912	3.3535	24.502	3.04254	12.4833	1.47815	25.1165	3.53162	13.5992	1.70214	27.0226	3.61535	13.1936	1.39671
	PC(38:4)	pos	1	2	20.162	2.21951	34.2531	3.71233	23.1326	1.26895	32.3916	9.02756	19.4895	2.20256	34.692	9.35563	29.4127	13.9393	58.6733	10.0725	38.514	12.2363	66.3359	5.67815	38.2878	6.46802	59.7949	15.2149
	PC(33:2)	neg	0	3	40.7827	14.7509	34.6501	5.11069	41.2708	3.60378	33.0602	3.52435	39.3271	1.85914	37.0561	3.97046	39.8367	3.1422	25.4115	4.1179	35.4019	1.39591	21.2218	1.67758	35.7746	2.82593	21.7156	1.79455
	PC(35:5)	neg	0	2	0.610449	0.340347	0.17101	0.186715	0.322454	0.2095	0.0848252	0.0623176	0.63075	0.380857	0.27023	0.0961122	1.94807	0.310021	0.868482	0.341122	1.46813	0.348361	0.777564	0.271522	2.04322	0.269939	0.86267	0.313645
	PE(36:2)	pos	0	2													3.79521	1.62782	1.07964	0.415194	3.70129	1.44106	1.14028	0.240553	4.38963	0.574835	1.26646	0.46894
	PE(40:6)	pos	0	2	2.52623	4.39281	0.931032	1.11785	0.0144775	0.0182784	0.420222	0.388844	0	0	0.28437	0.208045	6.37248	3.28997	9.68505	2.17233	7.10493	2.07732	13.1068	2.23839	7.58074	0.719963	11.7089	2.03062
	PE(34:1)	neg	0	2	1.59374	2.80132	0.154106	0.355005	0.0172836	0.0240699	0.0285205	0.0326561	0.0311384	0.0504376	0.0376417	0.0303674	3.91157	0.846783	1.36088	0.348	3.92971	1.62269	1.31945	0.135399	3.72665	0.700596	1.48235	0.158201
	PE(34:2)	neg	0	3	0.652584	0.778154	1.34668	2.28111	0.0190155	0.0251142	0.339484	0.221496	0.0220602	0.0329291	0.478189	0.323512	19.6795	1.77687	5.24017	0.609185	17.9649	2.46713	4.91914	0.302019	17.7254	1.99747	5.79219	0.813126
	PE(36:2)	neg	0	3	18.1293	1.9204	14.8925	3.97661	17.18	1.52978	13.5674	2.9114	15.0723	2.96904	16.4705	1.88748	34.1419	2.41917	16.1899	1.79589	31.1582	2.61048	13.714	0.919827	30.4826	2.29819	15.4558	1.75795
	PE(36:5)	neg	0	3													3.28347	0.515433	0.562957	0.167277	2.97133	0.908946	0.657113	0.194338	3.60108	0.843985	0.708946	0.179449
	PE(38:5)	neg	0	3	4.04652	2.04919	5.52032	4.87692	3.72648	2.38799	3.133	2.53728	3.14444	2.05019	4.00912	3.3535	24.502	3.04254	12.4833	1.47815	25.1165	3.53162	13.5898	1.71126	27.0226	3.61535	13.1936	1.39671
	PE(40:4)	neg	1	2	4.02953	2.05656	5.74041	1.00989	3.53496	0.876733	6.21384	1.40962	2.64824	0.824684	6.44421	0.761773	4.89646	0.449855	8.43187	1.42299	5.47463	0.375298	7.98352	0.595519	4.81095	0.962789	8.01945	1.28061
	PE(40:7)	neg	1	3	1.44237	2.31272	1.84592	2.32066	0.0710315	0.117904	1.20834	0.528067	0.0315956	0.0333115	0.752817	0.439081	20.4281	0.997494	8.89665	1.18205	21.2143	3.38244	10.3482	1.29952	21.9132	3.36802	9.50671	1.03945
	PE(42:6)	neg	0	3	5.75629	5.36137	3.13441	0.948023	3.21854	2.09965	3.56402	0.838282	4.59802	1.15559	3.60383	0.708248	2.08392	0.304685	4.70412	0.418641	2.13203	0.278207	4.62184	0.358432	1.98233	0.349044	4.6898	0.478023
	SM(36:1)	pos	0	3	2.38437	4.03172	0.886685	0.651524	0.113716	0.110845	0.848911	0.560708	0.209015	0.161491	0.455933	0.440437	0.287058	0.344197	1.674	0.425953	0.546613	0.29763	2.63951	0.630576	0.374456	0.334922	1.63122	0.42295
	TG(56:6)	pos	0	2	0.0498833	0.102411	1.81242	1.47603	0.00717869	0.018993	2.09219	1.37692	0.019516	0.0436392	2.1773	1.27322	0.278097	0.276418	2.13933	1.3531	0.407848	0.300258	2.01282	0.733703	0.198788	0.141334	2.00712	0.495604
CBM identified in at least two replicate comparisons in plasma	LPC(18:1)	pos	2	0	43.7906	17.3412	17.3272	4.83548	52.2835	9.3795	15.2838	4.83299	68.9946	5.52696	14.7836	5.61306	0.37583	0.252409	0.140754	0.139771	0.438379	0.441037	0.0975205	0.114544	0.947236	0.918789	0.149624	0.249782
	LPE(16:0)	neg	3	0	6.01024	1.20628	12.3715	1.16547	6.63053	1.09498	15.651	1.20306	5.87412	0.401205	12.8788	2.16236	2.72294	0.25795	3.04136	0.517644	2.97396	0.804552	3.38791	0.242658	2.77704	0.315709	3.53316	0.49462
	LPE(20:1)	neg	3	0	21.889	6.20231	10.4454	2.31204	27.5902	5.58633	9.43358	1.63975	30.9791	3.46948	9.59408	1.1613	0.207906	0.128229	0.0898692	0.0911237	0.219246	0.20665	0.0613575	0.0486851	0.38737	0.189195	0.0247789	0.0119849
	LPE(20:2)	neg	2	0	83.8794	29.6844	34.5916	9.42653	96.9268	8.23804	31.5608	4.38949	110.231	7.63581	30.5283	3.47553	0.472983	0.168509	0.190801	0.111854	0.574727	0.327706	0.129393	0.0959217	0.783621	0.408054	0.0818935	0.0363188
	LPE(22:4)	neg	2	0	25.6862	9.37384	20.8469	4.60372	35.8485	5.10306	20.7956	3.37185	37.6028	6.00052	19.7207	2.49966	0.316427	0.123403	0.438002	0.268096	0.479763	0.191612	0.339837	0.161407	0.462017	0.325693	0.285986	0.121935
	LPE(22:6)	neg	2	0	14.917	5.61232	31.8652	11.4122	18.406	3.52276	30.4668	2.64332	16.7765	1.71709	41.7997	6.88587	0.492795	0.180818	0.492879	0.248464	0.651754	0.262478	0.622826	0.120404	0.723794	0.29402	0.562403	0.178619
	PC(34:2)	pos	2	1	100.313	33.4657	76.8858	18.9552	101.422	12.2765	57.6312	8.86505	110.702	12.503	69.7772	3.22903	113.141	48.4109	75.6496	15.0328	108.742	30.3501	69.0164	6.19611	134.442	22.1348	68.2838	8.41752
	PC(35:4)	neg	3	0	14.3586	3.10169	22.8692	3.72012	14.6893	0.979669	23.3484	3.41882	13.9461	1.90748	23.8206	2.00848	19.0459	2.1308	28.0809	5.89915	19.5982	1.50589	25.503	2.48115	19.3354	2.66447	24.3114	2.19676
	PC(36:3)	neg	2	1	2.2139	0.614233	0.639084	0.315481	2.10117	0.853048	0.351865	0.201924	2.32599	0.504887	0.497114	0.129628	2.98014	1.17516	0.857849	0.355563	2.1891	0.809099	0.65989	0.0749313	3.16924	0.745783	0.577994	0.260046
	PC(38:7)	neg	2	0	1.52089	0.464626	0.341548	0.341366	1.06143	0.358415	0.105543	0.0625193	1.23312	0.517362	0.20971	0.137779	0.277921	0.129758	0.16249	0.146684	0.563183	0.443744	0.0938113	0.062671	0.38461	0.13341	0.0392849	0.0283567
	PC(40:6)	neg	2	1	1.7045	0.596872	4.16516	1.38276	1.6808	1.02603	4.56127	2.0962	1.18924	0.456079	5.52371	1.55746	2.71979	0.537244	6.44785	1.94254	2.74359	0.855755	5.76793	0.458149	2.85959	0.769851	5.75784	1.366
	PE(36:4)	neg	2	0	2.70327	3.47603	7.06638	5.33366	0.879198	0.862541	5.85741	1.88853	0.746118	0.699881	5.62633	1.07017	35.035	2.84592	30.1056	3.21799	33.5931	4.58555	32.5472	2.35808	36.1036	3.59687	34.1542	2.07959
	PE(38:4)	neg	2	0	18.2166	18.1065	24.3259	14.2663	8.69039	2.90289	19.6176	4.81232	6.73368	1.52	19.0961	2.48394	109.189	16.0155	94.5867	13.452	120.638	22.5813	121.449	5.62329	109.044	9.52702	106.594	8.33443
	PE(38:6)	neg	2	0	8.22397	11.8177	24.4752	16.2395	0.424083	0.296739	22.7644	6.29353	0.32756	0.366191	19.2377	5.17896	103.257	8.78826	119.865	26.3088	95.3062	14.275	136.326	13.5801	102.672	13.4481	141.461	18.7223
	SM(33:1)	neg	3	1	3.92125	1.15802	6.75648	1.21883	4.96983	0.552987	8.68121	0.70351	4.32856	0.354542	7.03627	0.414969	1.93974	0.249552	3.07153	0.518894	2.06509	0.599119	3.40808	0.306356	1.86023	0.219364	2.76841	0.205514

## Sheet: S5 - Maternal-derived DLK1 CBMs
		Number of Replicate DLK1+ vs DLK1- Comparisons (Maternal Effect) Identified as CBM		PLASMA (relative abundance, per mille)								LIVER (relative abundance, per mille)
				Group 4		Group 5		Group 7		Group 8		Group 4		Group 5		Group 7		Group 8
CBM	Mode	Plasma	Liver	mean	sd	mean	sd	mean	sd	mean	sd	mean	sd	mean	sd	mean	sd	mean	sd
PE(38:4)	neg	0	2	24.3886	13.5697	19.6176	4.81232	17.6581	2.82836	19.0961	2.48394	119.365	119.365	121.449	121.449	97.3749	97.3749	106.594	106.594
SM(36:1)	neg	0	2	0.208638	0.287609	0.311286	0.465506	0.0906309	0.110595	0.0656068	0.0576786	0.456538	0.456538	0.441041	0.441041	0.20115	0.20115	0.21224	0.21224

## Sheet: S6 - LCMS Analysis 
Liver LC-MS
Species of Interest		M+H+ (m/z)	M-H- (m/z)	Lipid	rt (mins)	%	Lipid	rt (mins)	%
PC	PC(37:6)	792.554		PC(15:0/22:6)	9.3	25		undetermined
	PC(38:6)	806.569		PC(18:2/20:4)	9.41	33	PC(16:0/22:6)	9.84	66
	PC(39:6)	820.585		PC(17:0/22:6)	10.6	85		undetermined
	PC(40:6)	834.601		PC(18:0/22:6)	11.1	95		undetermined
	PC(35:4)	768.554		PC(15:0/20:4)	9.6	20	PE(18:0/20:4)	12	80
	PC(36:4)	782.569		PC(18:2/18:2)	9.6	33	PC(16:0/20:4)	10.2	66
	PC(37:4)	796.585			undetermined			undetermined
	PC(38:4)	810.601		PC(18:1/20:3)	10.9	20	PC(18:0.20:4)	11.5	80
	PC(35:3)	770.569		PC(17:1/18:2)	10.7	20	PE(18:0/20:3)	12.4	80
	PC(36:3)	784.585		PC(18:1/18:2)	10.6	50	PC(16:0/20:3)	10.8	50
	PC(33:2)	744.554		PC(15:0/18:2)	9.8	25	PE(18:0/18:2)		75
	PC(34:2)	758.569		PC(16:0/18:2	10.4	95		undetermined
PE	PE(40:6)	792.554	790.539		undetermined		PE(18:0/22:6)	11.5	85
	PE(38:6)	764.523	762.508	PE(18:2/20:4)	9.9	15	PE(16:0/22:6)	10.3	80
	PE(34:2)	716.523	714.508		undetermined		PE(16:0/18:2)	10.8	100
	PE(36:2)	744.554	742.539		undetermined		PE(18:0/18:2)	12.1	75
	PE(38:5)	766.538	764.524	PE(18:1/20:4)	10.8	80	(PE(18:0/20:5)	11.1	20
	PE(40:7)	790.538	788.524				PE(18:1/22:6)	10.5	100
	PE(36:4)	740.523	738.508				PE(16:0/20:4)	10.6	100
	PE(38:4)	768.554	766.539		undetermined		PE(18:0/20:4)	12	80
Plasma LC-MS
Species of Interest		M+H+ (m/z)	M-H- (m/z)	Lipid	rt (mins)	%	Lipid	rt (mins)	%
PC	PC(37:6)	792.554		PC(15:0/22:6)	9.3	40	PE(18:0/22:6)	undetermined
	PC(38:6)	806.569		PC(18:2/20:4)	9.41	15	PC(16:0/22:6)	9.84	85
	PC(39:6)	820.585		PC(17:0/22:6)	10.6	60		undetermined
	PC(40:6)	834.601		PC(18:0/22:6)	11.1	95		undetermined
	PC(35:4)	768.554		PC(15:0/20:4)	9.6	25	PE(18:0/20:4)	12	75
	PC(36:4)	782.569		PC(18:2/18:2)	9.6	10	PC(16:0/20:4)	10.2	90
	PC(37:4)	796.585			undetermined			undetermined
	PC(38:4)	810.601		PC(18:1/20:3)	10.9	5	PC(18:0.20:4)	11.5	95
	PC(35:3)	770.569		PC(17:1/18:2)	10.7	95	PE(18:0/20:3)	12.4	0
	PC(36:3)	784.585		PC(18:1/18:2)	10.6	55	PC(16:0/20:3)	10.8	45
	PC(33:2)	744.554		PC(15:0/18:2)	9.8	60	PE(18:0/18:2)	12.2	32
	PC(34:2)	758.569		PC(16:0/18:2	10.4	95		undetermined
PE	PE(40:6)	792.554	790.539		undetermined		PE(18:0/22:6)	11.5	85
	PE(38:6)	764.523	762.508	PE(18:2/20:4)	9.9	5	PE(16:0/22:6)	10.3	90
	PE(34:2)	716.523	714.508		undetermined		PE(16:0/18:2)	10.8	100
	PE(36:2)	744.554	742.539		undetermined		PE(18:0/18:2)	12.1	85
	PE(38:5)	766.538	764.524	PE(18:1/20:4)	10.8	80	(PE(18:0/20:5)	11.1	20
	PE(40:7)	790.538	788.524		undetermined		PE(18:1/22:6)	10.5	100
	PE(36:4)	740.523	738.508	PE(18:2/18:2)	10	30	PE(16:0/20:4)	10.6	70
	PE(38:4)	768.554	766.539		undetermined		PE(18:0/20:4)	12	100

## Sheet: S7 - Lipids in Fig 3E-F
Lipid Group	Lipid	Compartment	Fatty Acid Composition (isoform abundance)	CBM (y/n)	Change in Pregnancy
ARA-containing PC	PC(36:4)	Plasma	16:0/20:4 (90%)	no	n/a
		Liver	16:0/20:4 (66%)	no	n/a
	PC(38:4)	Plasma	18:0.20:4 (95%)	no	n/a
		Liver	18:0.20:4 (80%)	yes	increase
DHA-containing PC	PC(38:6)	Plasma	16:0/22:6 (85%)	yes	increase
		Liver	16:0/22:6 (66%)	yes	increase
	PC(40:6)	Plasma	18:0/22:6 (95%)	yes	increase
		Liver	18:0/22:6 (95%)	yes	increase
ARA-containing PE	PE(36:4)	Plasma	16:0/20:4 (70%)	yes	increase
		Liver	16:0/20:4 (100%)	no	n/a
	PE(38:4)	Plasma	18:0/20:4 (100%)	yes	increase
		Liver	18:0/20:4 (80%)	no	n/a
	PE(38:5)	Plasma	18:1/20:4 (90%)	no	n/a
		Liver	18:1/20:4 (80%)	yes	decrease
DHA-containing PE	PE(38:6)	Plasma	16:0/22:6 (90%)	yes	increase
		Liver	16:0/22:6 (80%)	no	n/a
	PE(40:6)	Plasma	18:0/22:6 (85%)	yes	increase
		Liver	18:0/22:6 (85%)	yes	increase
	PE(40:7)	Plasma	18:1/22:6 (100%)	no	n/a
		Liver	18:1/22:6 (100%)	yes	decrease

## Sheet: S8 - Hepatic PUFA Metabolites
	Hepatic Lipid Metabolite Concentrations (pg/mg of protein)
Group	1		2		3		4		5		6		7		8
Metabolite	mean	sd	mean	sd	mean	sd	mean	sd	mean	sd	mean	sd	mean	sd	mean	sd
7-MaR1	330.845	133.598	426.979	284.682	507.106	314.953	261.231	140.69	107.226	88.597	439.836	275.354	206.943	123.639	273.079	142.39
10-TriHOME	2609.75	1112.57	4517.3	2121.22	2563.45	1488.57	3433.78	1438.18	3123.71	2742.77	3177.08	2205.53	4199.54	2022.56	4138.75	1941.7
12-HETE	8853.67	3011.28	7605.02	4259.24	6046.47	2462.01	6344.94	2187.17	6341.43	3768.01	4751.94	1038.87	5432.84	2900.26	5288.59	1798.64
12-TriHOME	11827.7	4913.43	18613.8	6127.79	12052.5	6320	17532.9	6568.41	14004.2	12187.1	15088.9	9252.36	17718.5	8189.55	18746.4	5412.34
12,13-DiHOME	5698.63	1399.71	6290.89	2087.82	5463.37	2474.18	6833.82	2446.6	5513.91	4226.07	6963.09	2338.04	6517.78	2318.35	6312.96	2022.35
13-HODE	30924.9	10892.9	33124.2	8568.06	29898.2	17912.7	29721.2	8136.32	18791.9	12010.6	32988.8	14840.2	26579.9	10133.9	28482.5	9322
13-HOTrE	667.745	320.685	675.646	211.075	750.229	568.719	589.871	191.105	359.137	357.377	920.699	490.039	533.554	253.393	586.57	300.169
13-OxoODE	5868.89	2819.27	6669.4	1956.15	5825.74	3256.64	7372.2	1922.34	5655.29	5082.53	7322.74	4391.2	6099.49	2738.89	5636.66	2606.25
14-HDoHE	2780.93	1043.58	1997.8	1080.81	2179.91	1140.82	1433.36	537.059	1353.08	569.364	2481.78	1196.58	1273.63	512.063	1472.06	378.869
15-HETE	1283.76	438.878	2446.81	927.748	1349.76	875.155	2405.28	864.371	1434.04	690.3	1229.8	560.028	1617.85	828.547	1980.13	567.738
15dPGJ2	164.856	77.0453	175.495	123.497	103.238	49.7061	116.276	71.6787	118.111	66.2227	119.528	57.7534	86.9108	47.7376	55.0783	43.7295
17-HDoHE	1896.4	540.873	2188.33	1089.48	1850.44	1305.87	1640.06	842.583	1081.4	586.032	2058.3	926.754	1307.32	606.927	1661.63	492.768
18-HEPE	798.81	292.843	812.564	300.01	766.599	561.322	795.271	476.668	388.474	271.246	994.679	516.086	649.886	400.943	877.199	447.296
5-HETE	427.848	166.202	982.962	392.093	332.462	103.707	987.625	251.126	609.462	348.418	358.176	178.408	807.526	509.54	932.581	268.821
5,6-EET	15.1408	15.5773	25.8818	29.874	11.5406	12.6389	30.4852	26.9033	21.0975	22.0202	7.849	6.99933	12.9706	8.40036	17.9636	16.9001
5oxoETE	196.157	135.232	509.226	347.912	148.479	100.4	555.274	222.092	393.086	284.155	179.408	141.112	394.778	212.447	324.01	142.741
6kPGF1a	65.0003	48.7435	63.2781	31.1622	136.192	97.922	116.019	52.5514	144.307	68.0172	45.8153	22.3344	66.3534	55.9881	109.494	50.8703
8-HETE	244.527	68.2702	498.008	241.196	228.583	137.311	415.476	130.096	273.367	164.241	252.161	111.131	285.819	129.752	346.95	98.6671
8,9-EET	39.1814	18.0059	130.735	78.9367	20.1694	17.1858	145.598	57.3246	86.6817	56.6939	37.2302	21.3563	105.788	65.2765	97.526	49.7171
8isoPGA2	7.35784	5.43452	31.4344	23.5235	8.55752	9.18686	33.2562	18.3275	28.9536	22.8061	7.82632	8.98839	27.4947	20.8663	32.0314	19.0584
9-HODE	18434.1	5957.79	20520	5124.31	18363.2	12373.5	17477	4574.49	12407.5	7622.64	22169.3	10343	16525.2	5796.13	18465.9	6060.59
9-HOTrE	509.857	250.379	689.917	253.908	516.346	454.377	587.687	184.797	312.822	310.613	723.134	459.329	588.655	317.411	622.715	319.67
9-Oxo-ODE	2790.42	1325.75	3284.89	1284.48	2703.35	1445.25	3681.28	1119.45	3017.48	2466.62	3452.73	2048.38	3168.08	1422.52	2776.42	1254.9
9,10-DiHOME	1267.94	317.706	2003.04	860.058	1209.67	484.633	2343.89	1028.67	1656.07	1374.74	1537.13	660.651	2131.48	951.357	1861.18	776.743
C10-3OH	550.81	243.061	440.84	86.2392	461.007	129.511	417.105	74.1772	316.479	115.031	509.006	191.798	416.052	128.303	503.789	75.074
C12-3OH	501.857	238.121	584.283	188.963	326.484	160.643	431.549	166.228	310.09	177.77	400.389	107.857	422.35	155.886	506.03	136.453
C14-3OH	361.844	165.989	379.446	105.388	268.343	115.062	305.034	65.3678	243.215	107.002	369.749	70.5527	327.411	103.325	375.262	89.584
C16-3OH	530.765	194.609	495.651	103.94	306.128	100.284	467.196	124.138	358.034	151.491	297.739	126.944	459.788	260.786	461.662	191.105
C18-3OH	47.809	24.2295	47.9993	10.5987	41.2662	8.59646	39.1086	13.2776	31.5971	15.6262	24.7954	17.9067	49.8644	28.2424	45.1099	24.6009
LTB4	106.214	63.0285	203.554	79.6268	85.5396	55.9084	208.157	94.3395	117.004	78.9098	86.5114	55.311	176.773	130.426	183.606	77.0679
LxA4	26.7233	17.9434	80.6157	28.2495	22.3235	15.966	90.4247	59.3256	60.2524	53.7615	17.2691	10.996	75.9612	48.0813	92.1006	47.0767
PDx	86.4166	37.4794	93.0469	68.0936	98.4908	80.861	46.1497	28.4539	27.4205	19.2634	102.356	63.2839	29.8976	14.7049	32.8556	11.679
PGD2	79.1547	39.6001	258.625	94.9579	63.2882	22.0423	274.837	76.9077	177.22	107.31	51.3748	22.9926	247.355	150.235	321.774	108.552
PGE2	252.821	148.718	686.336	327.983	289.914	133.116	682.812	213.329	555.991	336.613	205.833	102.474	589.648	280.78	696.421	215.785
PGE3	9.45115	7.51816	7.30749	4.15951	8.09296	6.44878	7.21545	5.44354	8.65433	7.70705	14.8307	13.697	7.71465	5.90588	13.9809	10.0997
PGF2a	658.582	313.978	1398.3	588.354	611.322	153.841	986.271	347.439	1128.19	584.281	475.46	202.516	1292.85	470.07	1604.16	381.102
RvD5	57.4843	23.5893	65.5934	54.2354	75.9345	43.8953	36.8055	25.1598	21.4278	16.9731	110.049	63.1503	22.7355	13.7037	47.3198	26.6655
TXB2	404.432	200.823	960.297	359.243	427.436	184.122	835.18	313.216	848.858	378.513	300.202	106.87	821.434	233.601	921.925	319.795

## Sheet: S9 - Microarray DEGs
Gene Symbol	Transcript Cluster ID	Description	Pregnant Mean Signal (log2)	Virgin Mean Signal (log2)	Pregnant Standard Deviation	Virgin Standard Deviation	Fold Change	P-val	FDR P-val
Ascl1	TC1000002632.mm.1	achaete-scute complex homolog 1 (Drosophila)	17.1089	5.26641	0.0426413	0.568183	3672.45	1.19657e-12	7.89209e-08
Dnah11	TC1200002506.mm.1	dynein, axonemal, heavy chain 11	9.73035	4.73133	0.322701	0.0704015	31.9783	4.47329e-11	1.4752e-06
F7	TC0800000114.mm.1	coagulation factor VII	17.2252	14.1717	0.0940034	0.181143	8.30243	1.17055e-10	2.5735e-06
Avpr1a	TC1000001506.mm.1	arginine vasopressin receptor 1A	9.14195	12.0041	0.145043	0.17565	-7.27117	4.52165e-10	7.45575e-06
Spp2	TC0100000847.mm.1	secreted phosphoprotein 2	11.9851	10.1283	0.123152	0.0883652	3.62203	1.82347e-09	2.12847e-05
Slc41a2	TC1000002580.mm.1	solute carrier family 41, member 2	15.0131	8.00815	0.350425	0.649555	128.441	2.24616e-09	2.12847e-05
Klk1b4	TC0700000794.mm.1	kallikrein 1-related pepidase b4	15.3256	8.49537	0.730605	0.23474	113.788	2.43005e-09	2.12847e-05
Aldh1a7	TC1900001246.mm.1	aldehyde dehydrogenase family 1, subfamily A7	18.3672	15.2912	0.14183	0.285324	8.43257	2.58168e-09	2.12847e-05
Tmem64	TC0400000133.mm.1	transmembrane protein 64	15.4153	11.5723	0.400937	0.162419	14.3499	3.02596e-09	2.21756e-05
Asgr2	TC1100000940.mm.1	asialoglycoprotein receptor 2	15.2106	13.595	0.0793605	0.0989347	3.06432	3.89928e-09	2.35765e-05
Lgr4	TC0200001627.mm.1	leucine-rich repeat-containing G protein-coupled receptor 4; Synthetic construct Mus musculus clone IMAGE:100064037, MGC:193408 leucine-rich repeat-containing G protein-coupled receptor 4 (Lgr4) mRNA, encodes complete protein.	12.5569	10.8015	0.140962	0.0843879	3.37625	3.93203e-09	2.35765e-05
Marco	TC0100002967.mm.1	macrophage receptor with collagenous structure	10.0106	7.55279	0.247063	0.109478	5.49389	4.29579e-09	2.36111e-05
	TC0100003810.mm.1		9.83369	6.80468	0.202942	0.279734	8.16249	5.15974e-09	2.55941e-05
Npas2	TC0100000282.mm.1	neuronal PAS domain protein 2	6.14312	9.57267	0.208759	0.31828	-10.7745	5.43266e-09	2.55941e-05
	TC1900001245.mm.1		9.53875	6.77928	0.265176	0.198605	6.77146	7.07655e-09	3.11161e-05
Dhx36	TC0300002067.mm.1	DEAH (Asp-Glu-Ala-His) box polypeptide 36	11.702	10.147	0.123431	0.0898059	2.93825	8.83394e-09	3.61706e-05
	TC1500000446.mm.1		11.2104	4.72412	0.727773	0.435469	89.6551	9.64402e-09	3.61706e-05
Slc37a1	TC1700000533.mm.1	solute carrier family 37 (glycerol-3-phosphate transporter), member 1	8.68578	5.61462	0.336971	0.106397	8.40447	1.01143e-08	3.61706e-05
Klk1b11	TC0700000786.mm.1	kallikrein 1-related peptidase b11	7.64993	5.79692	0.174729	0.0836693	3.61252	1.04197e-08	3.61706e-05
Cyp2g1	TC0700000444.mm.1	cytochrome P450, family 2, subfamily g, polypeptide 1	9.00499	6.706	0.180286	0.191764	4.92115	1.412e-08	4.65648e-05
	TC0900000948.mm.1		14.3291	5.56353	1.142	0.599381	435.208	1.83987e-08	5.7786e-05
Dnajc12	TC1000000604.mm.1	DnaJ (Hsp40) homolog, subfamily C, member 12	12.9163	7.70514	0.722108	0.166822	37.0443	2.0116e-08	6.03076e-05
Asgr1	TC1100000939.mm.1	asialoglycoprotein receptor 1	15.2203	13.6387	0.0842788	0.16021	2.99297	2.55758e-08	7.02996e-05
Cyp2c50	TC1900000568.mm.1	cytochrome P450, family 2, subfamily c, polypeptide 50	17.3631	18.8422	0.122899	0.104575	-2.78764	2.74573e-08	7.02996e-05
Ghr	TC1500001136.mm.1	growth hormone receptor	15.2431	13.2642	0.20234	0.165156	3.94212	2.76734e-08	7.02996e-05
Cyp2b13	TC0700000433.mm.1	cytochrome P450, family 2, subfamily b, polypeptide 13	14.7127	17.1168	0.241825	0.239526	-5.29317	2.77123e-08	7.02996e-05
Gm25145	TC0300002381.mm.1	predicted gene, 25145 [Source:MGI Symbol;Acc:MGI:5454922]	7.08837	8.74883	0.148309	0.135526	-3.16118	3.00527e-08	7.34133e-05
Slc39a14	TC1400002336.mm.1	solute carrier family 39 (zinc transporter), member 14	13.2824	11.3646	0.0630092	0.260429	3.77857	4.42409e-08	9.86765e-05
Agtpbp1; A230056J06Rik	TC1300002116.mm.1	ATP/GTP binding protein 1; RIKEN cDNA A230056J06 gene; RIKEN cDNA A230056J06 gene (A230056J06Rik), non-coding RNA.; ATP/GTP binding protein 1 (Agtpbp1), transcript variant 1, mRNA.; ATP/GTP binding protein 1 (Agtpbp1), transcript variant 2, mRNA.	9.63875	7.18118	0.318486	0.175712	5.49294	4.45301e-08	9.86765e-05
	TC0900001737.mm.1		6.7015	7.99089	0.0801938	0.115597	-2.44425	4.48829e-08	9.86765e-05
Galns	TC0800003077.mm.1	galactosamine (N-acetyl)-6-sulfate sulfatase	7.97832	6.44248	0.181475	0.110972	2.89957	6.07523e-08	0.000129257
Cxcl13	TC0500000922.mm.1	chemokine (C-X-C motif) ligand 13	11.9623	9.08175	0.183745	0.409772	7.36434	7.13821e-08	0.000147127
Dbp	TC0700000861.mm.1	D site albumin promoter binding protein	12.0767	6.59389	0.37929	0.72658	44.7189	7.56513e-08	0.000151202
Stard5	TC0700001198.mm.1	StAR-related lipid transfer (START) domain containing 5	10.5525	9.31954	0.0724312	0.125671	2.35041	8.5675e-08	0.000166199
Slc36a1	TC1100000644.mm.1	solute carrier family 36 (proton/amino acid symporter), member 1	10.6003	9.18873	0.0698391	0.184886	2.66026	9.29031e-08	0.000175072
Ctsz	TC0200005314.mm.1	cathepsin Z	15.1603	13.8402	0.142746	0.0927152	2.49686	1.11304e-07	0.000203921
Klk1b8	TC0700000783.mm.1	kallikrein 1-related peptidase b8	6.69425	5.30166	0.0875858	0.178423	2.62551	1.29836e-07	0.000231445
Cyp2c54	TC1900001481.mm.1	cytochrome P450, family 2, subfamily c, polypeptide 54; Synthetic construct Mus musculus clone IMAGE:100066250, MGC:195387 cytochrome P450, family 2, subfamily c, polypeptide 54 (Cyp2c54) mRNA, encodes complete protein.	17.3086	18.5876	0.10434	0.13205	-2.42666	1.504e-07	0.000233946
Slc16a6	TC1100003990.mm.1	solute carrier family 16 (monocarboxylic acid transporters), member 6	11.7145	9.16034	0.421562	0.187246	5.87336	1.51638e-07	0.000233946
Ttpa	TC0400000168.mm.1	tocopherol (alpha) transfer protein	15.3244	14.2254	0.0606863	0.129194	2.14205	1.55869e-07	0.000233946
Slc24a3	TC0200002157.mm.1	solute carrier family 24 (sodium/potassium/calcium exchanger), member 3	7.08431	5.81847	0.169234	0.0442061	2.40468	1.6024e-07	0.000233946
Gfra2	TC1400001012.mm.1	glial cell line derived neurotrophic factor family receptor alpha 2	6.33942	5.3212	0.0926601	0.0730228	2.02542	1.61881e-07	0.000233946
Klk1b24	TC0700000792.mm.1	kallikrein 1-related peptidase b24	6.75621	5.30034	0.194025	0.108007	2.74322	1.64229e-07	0.000233946
AI464131	TC0400002469.mm.1	expressed sequence AI464131	11.1574	9.12228	0.292287	0.165565	4.09849	1.66855e-07	0.000233946
Adgre1	TC1700001034.mm.1	adhesion G protein-coupled receptor E1	10.6293	8.8805	0.275603	0.0826092	3.36068	1.67492e-07	0.000233946
Aoah	TC1300000157.mm.1	acyloxyacyl hydrolase; acyloxyacyl hydrolase (Aoah), mRNA.	7.36212	6.16744	0.15288	0.0665873	2.28895	1.70096e-07	0.000233946
	TC0900000947.mm.1		13.3089	4.54749	1.44339	0.498848	433.968	1.72166e-07	0.000233946
	TC0300001483.mm.1		5.49071	7.99441	0.378418	0.135832	-5.67139	1.7369e-07	0.000233946
Tm6sf2	TC0800000734.mm.1	transmembrane 6 superfamily member 2	13.7351	12.5527	0.0818363	0.140401	2.26953	1.76206e-07	0.000233946
Rogdi	TC1600001150.mm.1	rogdi homolog (Drosophila)	11.1556	7.81669	0.29329	0.566093	10.1181	1.87844e-07	0.000233946
Hsbp1l1	TC1800001655.mm.1	heat shock factor binding protein 1-like 1	9.48649	6.39121	0.510528	0.32026	8.54617	1.92761e-07	0.000233946
	TC0900002709.mm.1		4.38968	5.48416	0.0926614	0.110947	-2.13536	1.93035e-07	0.000233946
Upp2	TC0200000879.mm.1	uridine phosphorylase 2	9.65461	8.32629	0.0535064	0.19992	2.51111	1.95315e-07	0.000233946
Crybb3	TC0500003026.mm.1	crystallin, beta B3	7.85429	5.36654	0.380807	0.192644	5.609	1.97216e-07	0.000233946
Lgals1	TC1500000658.mm.1	lectin, galactose binding, soluble 1	10.9095	8.92723	0.322519	0.179232	3.95103	2.00888e-07	0.000233946
Enpp3	TC1000001895.mm.1	ectonucleotide pyrophosphatase/phosphodiesterase 3	10.9528	12.4025	0.177085	0.151986	-2.73143	2.08231e-07	0.000233946
Dock10	TC0100002656.mm.1	dedicator of cytokinesis 10; dedicator of cytokinesis 10 (Dock10), mRNA.	8.50596	7.52123	0.0771848	0.0875989	1.97894	2.1263e-07	0.000233946
Ighv1-64	TC1200002643.mm.1	immunoglobulin heavy variable 1-64	6.44059	5.27398	0.147488	0.0642091	2.24483	2.16174e-07	0.000233946
Ildr2	TC0100001533.mm.1	immunoglobulin-like domain containing receptor 2	7.18856	10.5601	0.573254	0.20598	-10.35	2.16688e-07	0.000233946
Hdac11	TC0600001082.mm.1	histone deacetylase 11	10.0962	8.96435	0.0697765	0.130524	2.19141	2.23733e-07	0.000233946
Gm24196	TC0500001928.mm.1	predicted gene, 24196 [Source:MGI Symbol;Acc:MGI:5453973]	7.93047	9.42922	0.133128	0.207739	-2.82598	2.74108e-07	0.000233946
	TC1500001137.mm.1		14.4971	10.5974	0.784578	0.0917503	14.9257	2.74754e-07	0.000233946
Gm20319	TC1600001422.mm.1	predicted gene, 20319	11.6465	12.5714	0.0591918	0.0990282	-1.89862	2.75033e-07	0.000233946
Bco1	TC0800001396.mm.1	beta-carotene oxygenase 1	9.98917	7.77865	0.390937	0.169702	4.62842	2.77782e-07	0.000233946
Gm27682	TC1200001448.mm.1	predicted gene, 27682 [Source:MGI Symbol;Acc:MGI:5531064]	8.29526	9.68205	0.104001	0.202947	-2.61496	2.78189e-07	0.000233946
Pim3	TC1500000854.mm.1	proviral integration site 3	8.44656	7.10532	0.0888378	0.184184	2.5337	2.78309e-07	0.000233946
Lhpp	TC0700001939.mm.1	phospholysine phosphohistidine inorganic pyrophosphate phosphatase	12.0095	9.71019	0.350979	0.235205	4.92229	2.7834e-07	0.000233946
Lnx2	TC0500003619.mm.1	ligand of numb-protein X 2	9.22131	10.0304	0.0437939	0.0385274	-1.75208	2.84919e-07	0.000233946
Hmox1	TC0800000845.mm.1	heme oxygenase 1; heme oxygenase (decycling) 1	10.5144	8.83957	0.204369	0.190308	3.19278	3.01586e-07	0.000233946
Arhgef26	TC0300000494.mm.1	Rho guanine nucleotide exchange factor (GEF) 26	9.78357	8.17215	0.210012	0.128598	3.05553	3.02748e-07	0.000233946
Pepd	TC0700000647.mm.1	peptidase D	10.1603	9.04105	0.101183	0.14723	2.17235	3.03419e-07	0.000233946
	TC0800001367.mm.1		5.50436	7.34213	0.236834	0.212473	-3.57456	3.06425e-07	0.000233946
Cyp2a4	TC0700000439.mm.1	cytochrome P450, family 2, subfamily a, polypeptide 4	18.5602	16.9505	0.190288	0.219232	3.05203	3.09846e-07	0.000233946
Ighv1-69	TC1200002646.mm.1	immunoglobulin heavy variable 1-69	7.04898	5.64614	0.196431	0.123423	2.64422	3.18419e-07	0.000233946
Gm24115	TC0200004298.mm.1	predicted gene, 24115 [Source:MGI Symbol;Acc:MGI:5453892]	7.90215	9.81811	0.194195	0.278187	-3.77364	3.21416e-07	0.000233946
Gm24169	TC0300001868.mm.1	predicted gene, 24169 [Source:MGI Symbol;Acc:MGI:5453946]	7.90215	9.81811	0.194195	0.278187	-3.77364	3.21416e-07	0.000233946
Gm22066	TC0300002871.mm.1	predicted gene, 22066 [Source:MGI Symbol;Acc:MGI:5451843]	7.90215	9.81811	0.194195	0.278187	-3.77364	3.21416e-07	0.000233946
Gm24721	TC0400001424.mm.1	predicted gene, 24721 [Source:MGI Symbol;Acc:MGI:5454498]	7.90215	9.81811	0.194195	0.278187	-3.77364	3.21416e-07	0.000233946
Gm22619	TC0400003060.mm.1	predicted gene, 22619 [Source:MGI Symbol;Acc:MGI:5452396]	7.90215	9.81811	0.194195	0.278187	-3.77364	3.21416e-07	0.000233946
Gm23243	TC0500000083.mm.1	predicted gene, 23243 [Source:MGI Symbol;Acc:MGI:5453020]	7.90215	9.81811	0.194195	0.278187	-3.77364	3.21416e-07	0.000233946
Gm22190	TC0600001552.mm.1	predicted gene, 22190 [Source:MGI Symbol;Acc:MGI:5451967]	7.90215	9.81811	0.194195	0.278187	-3.77364	3.21416e-07	0.000233946
Gm26506	TC0700001499.mm.1	predicted gene, 26506 [Source:MGI Symbol;Acc:MGI:5456283]	7.90215	9.81811	0.194195	0.278187	-3.77364	3.21416e-07	0.000233946
Gm25349	TC0700002154.mm.1	predicted gene, 25349 [Source:MGI Symbol;Acc:MGI:5455126]	7.90215	9.81811	0.194195	0.278187	-3.77364	3.21416e-07	0.000233946
Gm24752	TC0700002155.mm.1	predicted gene, 24752 [Source:MGI Symbol;Acc:MGI:5454529]	7.90215	9.81811	0.194195	0.278187	-3.77364	3.21416e-07	0.000233946
Gm24932	TC0700004035.mm.1	predicted gene, 24932 [Source:MGI Symbol;Acc:MGI:5454709]	7.90215	9.81811	0.194195	0.278187	-3.77364	3.21416e-07	0.000233946
Gm26399	TC0800001157.mm.1	predicted gene, 26399 [Source:MGI Symbol;Acc:MGI:5456176]	7.90215	9.81811	0.194195	0.278187	-3.77364	3.21416e-07	0.000233946
Gm25649	TC1300002158.mm.1	predicted gene, 25649 [Source:MGI Symbol;Acc:MGI:5455426]	7.90215	9.81811	0.194195	0.278187	-3.77364	3.21416e-07	0.000233946
Gm22191	TC1400001775.mm.1	predicted gene, 22191 [Source:MGI Symbol;Acc:MGI:5451968]	7.90215	9.81811	0.194195	0.278187	-3.77364	3.21416e-07	0.000233946
Gm25548	TC1600001549.mm.1	predicted gene, 25548 [Source:MGI Symbol;Acc:MGI:5455325]	7.90215	9.81811	0.194195	0.278187	-3.77364	3.21416e-07	0.000233946
Gm22065	TC1800000775.mm.1	predicted gene, 22065 [Source:MGI Symbol;Acc:MGI:5451842]	7.90215	9.81811	0.194195	0.278187	-3.77364	3.21416e-07	0.000233946
Rdh1; Rdh9	TC1000001573.mm.1	retinol dehydrogenase 1 (all trans); retinol dehydrogenase 9	11.9683	10.7152	0.173356	0.109593	2.38352	3.26197e-07	0.000233946
Itih4	TC1400000317.mm.1	inter alpha-trypsin inhibitor, heavy chain 4	19.5341	18.4472	0.0396271	0.165101	2.12414	3.26324e-07	0.000233946
Gpld1	TC1300000284.mm.1	glycosylphosphatidylinositol specific phospholipase D1	12.5875	13.6517	0.114618	0.0713702	-2.09099	3.32735e-07	0.000235977
	TC0900000836.mm.1		7.57331	10.4729	0.298237	0.42998	-7.4623	3.49369e-07	0.000243866
Snai3	TC0800003071.mm.1	snail family zinc finger 3; snail homolog 3 (Drosophila)	6.31632	4.98959	0.153493	0.191769	2.50834	3.51253e-07	0.000243866
Clec4a1	TC0600001397.mm.1	C-type lectin domain family 4, member a1	8.05306	6.55536	0.219193	0.125296	2.82393	3.75755e-07	0.000258159
Ethe1	TC0700000388.mm.1	ethylmalonic encephalopathy 1	9.07422	11.9624	0.417927	0.363688	-7.40306	3.81789e-07	0.000259601
Mreg	TC0100002552.mm.1	melanoregulin	8.69521	9.96804	0.183312	0.119424	-2.41635	3.86134e-07	0.000259876
Fkbp11	TC1500002186.mm.1	FK506 binding protein 11	9.93983	6.58311	0.693361	0.18398	10.2441	4.01361e-07	0.000267395
Pirb; Pira1	TC0700004631.mm.1	paired Ig-like receptor B; Synthetic construct Mus musculus clone IMAGE:100066306, MGC:195443 paired-Ig-like receptor A1 (Pira1) mRNA, encodes complete protein.	8.27459	7.37003	0.103605	0.0338691	1.87197	4.06019e-07	0.000267794
Acp5	TC0900001900.mm.1	acid phosphatase 5, tartrate resistant	11.7234	10.6174	0.140981	0.084191	2.1525	4.14249e-07	0.000269968
Dsp	TC1300000442.mm.1	desmoplakin	10.0777	11.4756	0.15245	0.199585	-2.63519	4.18246e-07	0.000269968
Lonrf3	TC0X00000319.mm.1	LON peptidase N-terminal domain and ring finger 3	5.36605	6.86623	0.0923885	0.223147	-2.82879	4.21595e-07	0.000269968
Usp2	TC0900000497.mm.1	ubiquitin specific peptidase 2	8.28538	5.54651	0.471502	0.0710548	6.67547	4.29239e-07	0.00027222
Klk1b9	TC0700000785.mm.1	kallikrein 1-related peptidase b9	8.04573	5.80964	0.0681422	0.414571	4.71118	4.41328e-07	0.000277221
Mapre2	TC1800000184.mm.1	microtubule-associated protein, RP/EB family, member 2	8.40899	7.47784	0.109112	0.0386664	1.9068	4.52302e-07	0.000279752
Olfr1033	TC0200001264.mm.1	olfactory receptor 1033	7.77964	8.8537	0.130938	0.112305	-2.10536	4.53839e-07	0.000279752
Gm27703	TC0600001377.mm.1	predicted gene, 27703 [Source:MGI Symbol;Acc:MGI:5531085]	8.19052	10.5326	0.314845	0.287947	-5.07015	4.61268e-07	0.000279777
Arntl	TC0700001660.mm.1	aryl hydrocarbon receptor nuclear translocator-like	7.41646	10.3695	0.414656	0.356724	-7.74376	4.62364e-07	0.000279777
Bhlhe41	TC0600003428.mm.1	basic helix-loop-helix family, member e41; Synthetic construct Mus musculus clone IMAGE:100069535, MGC:199437 basic helix-loop-helix family, member e41 (Bhlhe41) mRNA, encodes complete protein.	6.74207	4.9293	0.326532	0.0897637	3.51315	4.69425e-07	0.000281467
Pira1	TC0700004632.mm.1	paired-Ig-like receptor A1 (Pira1), mRNA.	8.19675	7.04397	0.120412	0.13926	2.22341	4.78197e-07	0.000284144
Ccdc38	TC1000001135.mm.1	coiled-coil domain containing 38	5.64168	4.86539	0.0519383	0.0672738	1.71272	4.96516e-07	0.000292395
Gm17048	TC1400000054.mm.1	predicted gene 17048 [Source:MGI Symbol;Acc:MGI:4937875]	13.1719	12.2195	0.103975	0.0891765	1.93498	5.07881e-07	0.000296441
Ptprc	TC0100003167.mm.1	protein tyrosine phosphatase, receptor type, C; Synthetic construct Mus musculus clone IMAGE:100068112, MGC:195729 protein tyrosine phosphatase, receptor type, C (Ptprc) mRNA, encodes complete protein.; protein tyrosine phosphatase, receptor type, C (Ptprc), transcript variant 3, mRNA.	8.55529	7.56812	0.131633	0.0748816	1.98229	5.13216e-07	0.000296927
Gm14699	TC0X00002375.mm.1	predicted gene 14699 [Source:MGI Symbol;Acc:MGI:3705408]	8.47311	7.48403	0.065579	0.109812	1.98491	5.21764e-07	0.000299248
Itga6	TC0200001045.mm.1	integrin alpha 6; integrin alpha 6 (Itga6), mRNA.	7.42741	6.46488	0.117931	0.0724105	1.94872	5.54445e-07	0.00031525
Fam174a	TC0100000957.mm.1	family with sequence similarity 174, member A	8.68753	7.67423	0.0169976	0.161251	2.01852	5.86697e-07	0.00032262
Rarres2	TC0600002225.mm.1	retinoic acid receptor responder (tazarotene induced) 2	10.7865	13.1583	0.35059	0.25114	-5.17562	5.96893e-07	0.00032262
Gamt	TC1000002493.mm.1	guanidinoacetate methyltransferase	9.67092	8.4811	0.153933	0.127328	2.28125	6.07891e-07	0.00032262
C1qc	TC0400003793.mm.1	complement component 1, q subcomponent, C chain	9.16524	8.04822	0.123683	0.154405	2.16899	6.09768e-07	0.00032262
Gm27785	TC0100001056.mm.1	predicted gene, 27785 [Source:MGI Symbol;Acc:MGI:5531167]	7.9584	9.75805	0.183653	0.287119	-3.48136	6.11498e-07	0.00032262
Gm27466	TC0Y00000130.mm.1	predicted gene, 27466 [Source:MGI Symbol;Acc:MGI:5530848]	7.9584	9.75805	0.183653	0.287119	-3.48136	6.11498e-07	0.00032262
Gm28018	TC0Y00000131.mm.1	predicted gene, 28018 [Source:MGI Symbol;Acc:MGI:5531400]	7.9584	9.75805	0.183653	0.287119	-3.48136	6.11498e-07	0.00032262
Gm24755	TC1600001817.mm.1	predicted gene, 24755 [Source:MGI Symbol;Acc:MGI:5454532]	7.9584	9.75805	0.183653	0.287119	-3.48136	6.11498e-07	0.00032262
Gm23689	TC1600000046.mm.1	predicted gene, 23689 [Source:MGI Symbol;Acc:MGI:5453466]	7.86073	9.69117	0.185688	0.290303	-3.55646	6.16321e-07	0.00032262
Gm26095	TC1600000047.mm.1	predicted gene, 26095 [Source:MGI Symbol;Acc:MGI:5455872]	7.86073	9.69117	0.185688	0.290303	-3.55646	6.16321e-07	0.00032262
Aprt	TC0800003076.mm.1	adenine phosphoribosyl transferase	9.30109	7.15537	0.385447	0.234897	4.42514	6.34576e-07	0.00032956
Sirpa	TC0200001959.mm.1	signal-regulatory protein alpha (Sirpa), transcript variant 2, mRNA.; signal-regulatory protein alpha	8.34327	7.50823	0.0904995	0.0717983	1.7839	6.51112e-07	0.000333015
Tpm2	TC0400002529.mm.1	tropomyosin 2, beta; tropomyosin 2, beta (Tpm2), mRNA.	7.17163	6.06966	0.1481	0.163886	2.14648	6.51327e-07	0.000333015
Gm27514	TC0600003226.mm.1	predicted gene, 27514 [Source:MGI Symbol;Acc:MGI:5530896]	8.31125	9.32137	0.129175	0.0922058	-2.01409	6.59358e-07	0.000334528
Ggact	TC1400002756.mm.1	gamma-glutamylamine cyclotransferase	13.8295	12.4903	0.0948399	0.199903	2.53005	6.6551e-07	0.000335071
Slc6a9	TC0400004191.mm.1	solute carrier family 6 (neurotransmitter transporter, glycine), member 9	13.7165	9.61365	0.0881578	0.935002	17.1817	6.77188e-07	0.000338368
Gns	TC1000001493.mm.1	glucosamine (N-acetyl)-6-sulfatase	13.3069	12.3316	0.0986868	0.111501	1.96597	7.00189e-07	0.000347231
Akr1c18	TC1300001377.mm.1	aldo-keto reductase family 1, member C18	8.78555	5.94739	0.552184	0.0959301	7.15109	7.51395e-07	0.000369155
Klk1b5	TC0700000795.mm.1	kallikrein 1-related peptidase b5	9.65305	5.6269	0.856846	0.0694386	16.2927	7.55594e-07	0.000369155
	TC0100001683.mm.1		6.78754	8.33289	0.170095	0.244318	-2.91875	7.61738e-07	0.000369421
Mir126b	TC0200003194.mm.1	microRNA 126b	3.69448	6.09412	0.193297	0.42764	-5.27668	7.76316e-07	0.000373742
Entpd1	TC1900000572.mm.1	ectonucleoside triphosphate diphosphohydrolase 1	7.71256	6.81888	0.105291	0.0373711	1.85791	7.88312e-07	0.000376768
	TC0200002888.mm.1		6.8998	8.06142	0.170453	0.156497	-2.2371	8.07657e-07	0.000382137
Cd44	TC0200004219.mm.1	CD44 antigen	7.47754	6.45877	0.150289	0.0420943	2.02619	8.11134e-07	0.000382137
Rac2	TC1500001838.mm.1	RAS-related C3 botulinum substrate 2	8.62106	7.6062	0.160782	0.0682221	2.0207	8.3223e-07	0.000389239
	TC0X00000397.mm.1		8.54639	9.46234	0.15345	0.0203218	-1.88682	8.38011e-07	0.000389239
Sox9	TC1100001853.mm.1	SRY (sex determining region Y)-box 9; SRY-box containing gene 9	6.08548	7.50768	0.215772	0.154042	-2.67994	8.58644e-07	0.000396033
Fkbp5	TC1700001757.mm.1	FK506 binding protein 5	8.86994	7.65906	0.193348	0.110357	2.31479	8.7417e-07	0.000398295
Il2rg	TC0X00003437.mm.1	interleukin 2 receptor, gamma chain	8.18271	7.00399	0.194367	0.0654597	2.26375	8.79718e-07	0.000398295
Igfbp4	TC1100001592.mm.1	insulin-like growth factor binding protein 4	15.3323	14.6083	0.0538355	0.0780866	1.6517	8.87031e-07	0.000398295
Ly86	TC1300000425.mm.1	lymphocyte antigen 86	10.5326	9.10809	0.257759	0.107408	2.68425	8.87704e-07	0.000398295
Gm14548; Pira11; Pira2; Pira4; Pira7; Pira1	TC0700004634.mm.1	predicted gene 14548; paired-Ig-like receptor A11; paired-Ig-like receptor A2; paired-Ig-like receptor A4; paired-Ig-like receptor A7; Synthetic construct Mus musculus clone IMAGE:100066286, MGC:195423 paired-Ig-like receptor A2 (Pira2) mRNA, encodes complete protein.; Synthetic construct Mus musculus clone IMAGE:100066296, MGC:195433 paired-Ig-like receptor A4 (Pira4) mRNA, encodes complete prot…	8.03816	6.85327	0.129209	0.147858	2.27346	8.96214e-07	0.000399396
	TC1500001659.mm.1		7.18113	8.41639	0.187602	0.18008	-2.35424	9.15526e-07	0.000403182
Pcyox1	TC0600002635.mm.1	prenylcysteine oxidase 1	13.5163	12.6708	0.141757	0.0216644	1.79691	9.16934e-07	0.000403182
4732463B04Rik	TC1200002065.mm.1	RIKEN cDNA 4732463B04 gene [Source:MGI Symbol;Acc:MGI:3642483]	7.37139	6.15397	0.139315	0.154884	2.32531	9.30854e-07	0.000406592
	TC1500002314.mm.1		7.72726	5.42122	0.395993	0.406665	4.94523	9.51234e-07	0.000409693
Ces2a	TC0800001191.mm.1	carboxylesterase 2A	13.3115	14.8837	0.185495	0.195376	-2.97358	9.56804e-07	0.000409693
	TC0900002710.mm.1		5.80325	9.12339	0.483684	0.552831	-9.98761	9.59191e-07	0.000409693
Mpp1	TC0X00002470.mm.1	membrane protein, palmitoylated	10.7261	9.49559	0.165954	0.17347	2.34654	9.62799e-07	0.000409693
	TC0100001848.mm.1		6.73522	5.15334	0.214014	0.194144	2.9936	9.8292e-07	0.000415574
Serpina6	TC1200002272.mm.1	serine (or cysteine) peptidase inhibitor, clade A, member 6	19.7118	16.3152	0.0448421	0.719683	10.5306	9.90624e-07	0.000416163
Necab1	TC0400002238.mm.1	N-terminal EF-hand calcium binding protein 1	13.5874	11.3449	0.467552	0.116072	4.73212	1.02901e-06	0.000429551
Lgalsl	TC1100002314.mm.1	lectin, galactoside binding-like	7.46311	8.72739	0.177061	0.15582	-2.40207	1.03987e-06	0.000431355
Glyr1	TC1600001151.mm.1	glyoxylate reductase 1 homolog (Arabidopsis)	12.8468	12.0658	0.0601238	0.0950026	1.71823	1.05432e-06	0.000432443
Tubb2a	TC1300001779.mm.1	tubulin, beta 2A class IIA	11.3951	13.2452	0.171396	0.333619	-3.60512	1.05985e-06	0.000432443
Adgrf1	TC1700000832.mm.1	adhesion G protein-coupled receptor F1	4.72368	8.7999	0.280081	0.933954	-16.868	1.06216e-06	0.000432443
Lcat	TC0800002843.mm.1	lecithin cholesterol acyltransferase	17.8091	17.0969	0.016752	0.0724235	1.63828	1.07126e-06	0.000433472
Vnn3	TC1000000192.mm.1	vanin 3	12.3727	10.9097	0.238296	0.16955	2.75686	1.08041e-06	0.000433534
Klk1b7-ps	TC0700000782.mm.1	kallikrein 1-related peptidase b7, pseudogene	6.87458	5.54703	0.0986041	0.231964	2.50975	1.08456e-06	0.000433534
	TC0100001534.mm.1		5.59014	7.78382	0.34088	0.318705	-4.57473	1.09609e-06	0.000433805
Cisd1	TC1000002358.mm.1	CDGSH iron sulfur domain 1	9.88827	11.0343	0.0631233	0.207175	-2.21307	1.09839e-06	0.000433805
Gm24659	TC0700003711.mm.1	predicted gene, 24659 [Source:MGI Symbol;Acc:MGI:5454436]	7.77649	9.65653	0.214763	0.318485	-3.68087	1.12544e-06	0.000435739
Gm22171	TC0700003712.mm.1	predicted gene, 22171 [Source:MGI Symbol;Acc:MGI:5451948]	7.77649	9.65653	0.214763	0.318485	-3.68087	1.12544e-06	0.000435739
Gm25871	TC0800000157.mm.1	predicted gene, 25871 [Source:MGI Symbol;Acc:MGI:5455648]	7.77649	9.65653	0.214763	0.318485	-3.68087	1.12544e-06	0.000435739
Igsf6	TC0700004207.mm.1	immunoglobulin superfamily, member 6	9.96332	8.2436	0.338104	0.08642	3.29372	1.13456e-06	0.000435739
Csf1r	TC1800000625.mm.1	colony stimulating factor 1 receptor	11.421	10.0613	0.213044	0.195926	2.56623	1.13632e-06	0.000435739
Gm27359	TC1700001231.mm.1	predicted gene, 27359 [Source:MGI Symbol;Acc:MGI:5530741]	7.86553	9.56538	0.18122	0.288882	-3.24866	1.17892e-06	0.000449144
Pcyt1a	TC1600000443.mm.1	phosphate cytidylyltransferase 1, choline, alpha isoform	10.2063	9.43468	0.0701849	0.0554388	1.70717	1.1849e-06	0.000449144
Gm12195; RP23-319B15.6	TC1100002663.mm.1	predicted gene 12195 [Source:MGI Symbol;Acc:MGI:3651100]; putative novel transcript	8.17449	6.64215	0.197009	0.247771	2.89254	1.27607e-06	0.000480466
Tmtc4	TC1400002757.mm.1	transmembrane and tetratricopeptide repeat containing 4	7.79558	6.9259	0.0987497	0.119231	1.82726	1.2821e-06	0.000480466
Lad1	TC0100001256.mm.1	ladinin	7.86084	6.47631	0.269335	0.113006	2.61085	1.3165e-06	0.000487871
Thnsl2	TC0600002460.mm.1	threonine synthase-like 2 (bacterial)	9.62658	8.54143	0.16285	0.148343	2.1216	1.31665e-06	0.000487871
Lcp2	TC1100000362.mm.1	lymphocyte cytosolic protein 2	8.90687	7.84402	0.149702	0.140835	2.08906	1.34176e-06	0.000494398
Agpat2	TC0200003195.mm.1	1-acylglycerol-3-phosphate O-acyltransferase 2 (lysophosphatidic acid acyltransferase, beta); 1-acylglycerol-3-phosphate O-acyltransferase 2 (lysophosphatidic acid acyltransferase, beta) (Agpat2), mRNA.	11.6279	13.3874	0.299923	0.16631	-3.38603	1.35051e-06	0.000494858
Slc22a15	TC0300002611.mm.1	solute carrier family 22 (organic anion/cation transporter), member 15	5.93309	6.69883	0.0753956	0.0878121	-1.70024	1.39449e-06	0.000508148
	TC0100001535.mm.1		4.81834	6.5393	0.168039	0.293511	-3.29654	1.4062e-06	0.000509602
Ifi30	TC0800002403.mm.1	interferon gamma inducible protein 30	11.2033	9.29298	0.195655	0.351288	3.75895	1.4656e-06	0.000528225
	TC1400000374.mm.1		7.16582	9.03211	0.2036	0.320785	-3.64594	1.48082e-06	0.000530809
Sorbs1	TC1900001485.mm.1	sorbin and SH3 domain containing 1	10.5571	9.11291	0.170492	0.283997	2.72104	1.50419e-06	0.000536273
Prlr	TC1500002327.mm.1	prolactin receptor	16.1518	13.9351	0.258169	0.42431	4.64844	1.53633e-06	0.000544787
Il6ra	TC0300002357.mm.1	interleukin 6 receptor, alpha	11.4004	9.69657	0.253482	0.269694	3.25768	1.565e-06	0.000548296
Gm23659	TC1600000792.mm.1	predicted gene, 23659 [Source:MGI Symbol;Acc:MGI:5453436]	7.3994	8.37068	0.140225	0.0874062	-1.96059	1.56758e-06	0.000548296
Esd	TC1400001047.mm.1	esterase D/formylglutathione hydrolase	11.6761	10.8897	0.0835675	0.0935795	1.72482	1.57117e-06	0.000548296
Bhlhe40	TC0600001203.mm.1	basic helix-loop-helix family, member e40	11.4962	9.78055	0.295215	0.220185	3.28439	1.59932e-06	0.000555181
Fam46a	TC0900002770.mm.1	family with sequence similarity 46, member A	10.2255	7.41281	0.692313	0.179184	7.0257	1.62999e-06	0.000561323
4933404O12Rik	TC0500001611.mm.1	RIKEN cDNA 4933404O12 gene	7.57983	6.47401	0.237437	0.0724275	2.15221	1.63403e-06	0.000561323
Tyrobp	TC0700000561.mm.1	TYRO protein tyrosine kinase binding protein	7.68793	6.45084	0.214297	0.104724	2.35722	1.64617e-06	0.000562565
Gm15930	TC0700002138.mm.1	predicted gene 15930 [Source:MGI Symbol;Acc:MGI:3805554]	6.22241	5.56071	0.0720753	0.0414887	1.58195	1.66556e-06	0.000566256
Hapln4	TC0800000736.mm.1	hyaluronan and proteoglycan link protein 4	8.79286	7.01069	0.443507	0.0269052	3.43944	1.72618e-06	0.000583857
Gm17046	TC1400000052.mm.1	predicted gene 17046 [Source:MGI Symbol;Acc:MGI:4937873]	11.5547	10.7556	0.0972704	0.0937904	1.73997	1.73635e-06	0.0005843
Nedd9	TC1300001861.mm.1	neural precursor cell expressed, developmentally down-regulated gene 9	9.44407	6.43583	0.732037	0.168024	8.04583	1.75041e-06	0.000586042
Laptm5	TC0400001557.mm.1	lysosomal-associated protein transmembrane 5; lysosomal-associated protein transmembrane 5 (Laptm5), mRNA.	7.46575	6.62971	0.0577605	0.159946	1.78514	1.76343e-06	0.000587417
Gm23251	TC0700003529.mm.1	predicted gene, 23251 [Source:MGI Symbol;Acc:MGI:5453028]	7.25142	8.16668	0.0927918	0.128338	-1.88591	1.77598e-06	0.000588625
Pnp	TC1400000574.mm.1	purine-nucleoside phosphorylase	9.79902	11.2816	0.26065	0.194385	-2.79447	1.81428e-06	0.00059782
9430093N23Rik; RP23-244B6.1	TC0200002624.mm.1	RIKEN cDNA 9430093N23 gene [Source:MGI Symbol;Acc:MGI:1924612]; novel transcript	4.99754	4.20956	0.067179	0.103461	1.72665	1.82185e-06	0.00059782
Igkv4-63	TC0600003563.mm.1	immunoglobulin kappa variable 4-63	6.70327	5.70401	0.154189	0.14382	1.99897	1.86226e-06	0.000606187
Mir7647	TC0500003235.mm.1	microRNA 7647	10.1018	8.16559	0.216738	0.392002	3.82702	1.86573e-06	0.000606187
Sh3bp2	TC0500000378.mm.1	SH3-domain binding protein 2	7.74187	7.03531	0.0691075	0.0818794	1.63191	1.90867e-06	0.000617099
C1qa	TC0400003794.mm.1	complement component 1, q subcomponent, alpha polypeptide	9.14288	8.11312	0.0975336	0.188812	2.04168	1.91926e-06	0.000617496
Mpeg1	TC1900000246.mm.1	macrophage expressed gene 1	11.2081	9.76315	0.156037	0.246857	2.72254	1.98945e-06	0.000630521
F10	TC0800000115.mm.1	coagulation factor X	15.4022	14.2737	0.198048	0.134125	2.18632	1.99591e-06	0.000630521
Gm24694	TC0300000101.mm.1	predicted gene, 24694 [Source:MGI Symbol;Acc:MGI:5454471]	7.78836	9.21154	0.146813	0.262211	-2.68175	1.99798e-06	0.000630521
Gm27663	TC0Y00000018.mm.1	predicted gene, 27663 [Source:MGI Symbol;Acc:MGI:5531045]	7.78836	9.21154	0.146813	0.262211	-2.68175	1.99798e-06	0.000630521
	TC0800001956.mm.1		6.4096	7.63597	0.239107	0.091289	-2.33978	2.01725e-06	0.000631911
Ear12; Ear2; Ear3	TC1400000459.mm.1	eosinophil-associated, ribonuclease A family, member 12; eosinophil-associated, ribonuclease A family, member 2; eosinophil-associated, ribonuclease A family, member 3; Synthetic construct Mus musculus clone IMAGE:100016570, MGC:184593 eosinophil-associated, ribonuclease A family, member 3 (Ear3) mRNA, encodes complete protein.; Synthetic construct Mus musculus clone IMAGE:100062110, MGC:190363 e…	6.92835	6.0696	0.0520806	0.146486	1.81346	2.02415e-06	0.000631911
	TC1500000959.mm.1		5.81626	7.48926	0.195203	0.326192	-3.18877	2.03113e-06	0.000631911
Cyp3a16	TC0500003596.mm.1	cytochrome P450, family 3, subfamily a, polypeptide 16	18.3275	15.6951	0.0921779	0.584872	6.20057	2.11348e-06	0.000652048
Fyb	TC1500000037.mm.1	FYN binding protein; FYN binding protein (Fyb), mRNA.	8.48061	7.49273	0.122741	0.139747	1.98326	2.11563e-06	0.000652048
Mpp6	TC0600000591.mm.1	membrane protein, palmitoylated 6 (MAGUK p55 subfamily member 6)	12.0553	10.8438	0.20795	0.0802949	2.31578	2.12914e-06	0.000653161
Notum	TC1100004224.mm.1	notum pectinacetylesterase homolog (Drosophila)	7.13796	8.42561	0.07401	0.252636	-2.44129	2.28666e-06	0.000698237
Gstt1	TC1000002383.mm.1	glutathione S-transferase, theta 1	12.9632	14.2312	0.242285	0.149756	-2.40827	2.31372e-06	0.000703244
Adrb3	TC0800001955.mm.1	adrenergic receptor, beta 3	4.95825	5.97197	0.140936	0.113607	-2.01911	2.38501e-06	0.000717754
Gm13131	TC0400003729.mm.1	predicted gene 13131 [Source:MGI Symbol;Acc:MGI:3651062]	9.68535	10.865	0.210772	0.13776	-2.26518	2.39298e-06	0.000717754
Adgb	TC1000001743.mm.1	androglobin	6.95309	6.27169	0.0841338	0.0361784	1.60369	2.3942e-06	0.000717754
Spic	TC1000002647.mm.1	Spi-C transcription factor (Spi-1/PU.1 related)	6.91666	5.70953	0.186939	0.191813	2.30878	2.40499e-06	0.000717754
Klk1b1	TC0700000784.mm.1	kallikrein 1-related peptidase b1	7.72463	6.01968	0.35686	0.132835	3.26018	2.41989e-06	0.000718947
Pde4c	TC0800000763.mm.1	phosphodiesterase 4C, cAMP specific	5.46669	6.0795	0.043852	0.0333743	-1.52924	2.45657e-06	0.000726572
Lifr	TC1500000045.mm.1	leukemia inhibitory factor receptor	18.4026	15.2212	0.146462	0.736523	9.07151	2.47072e-06	0.000726888
C6	TC1500000014.mm.1	complement component 6	9.91034	8.66247	0.200823	0.182643	2.37491	2.47968e-06	0.000726888
C730002L08Rik	TC1900001243.mm.1	RIKEN cDNA C730002L08 gene; RIKEN cDNA C730002L08 gene (C730002L08Rik), non-coding RNA.	6.2482	4.85736	0.272432	0.194301	2.62231	2.53151e-06	0.000737298
Cyp2a5; Cyp2a4	TC0700000445.mm.1	cytochrome P450, family 2, subfamily a, polypeptide 5; cytochrome P450, family 2, subfamily a, polypeptide 4	17.6208	16.1873	0.212926	0.265423	2.70104	2.53758e-06	0.000737298
	TC0100003492.mm.1		5.79052	6.88919	0.21141	0.109682	-2.14156	2.54985e-06	0.000737298
Abcc6	TC0700003029.mm.1	ATP-binding cassette, sub-family C (CFTR/MRP), member 6	9.83739	10.8785	0.108027	0.173617	-2.05787	2.55991e-06	0.000737298
Gusb	TC0500003313.mm.1	glucuronidase, beta	8.35188	7.25089	0.238936	0.084119	2.14502	2.58969e-06	0.000739777
	TC1100002774.mm.1		7.11221	5.997	0.195843	0.143756	2.16626	2.59095e-06	0.000739777
Bpgm	TC0600000328.mm.1	2,3-bisphosphoglycerate mutase	7.36176	6.52372	0.106666	0.104626	1.78763	2.61343e-06	0.000742243
Car8	TC0400002174.mm.1	carbonic anhydrase 8	10.886	12.0495	0.236228	0.163135	-2.24003	2.62209e-06	0.000742243
	TC0800001005.mm.1		8.83087	10.8435	0.260307	0.317393	-4.03512	2.67084e-06	0.000752547
Gm15925	TC0700002139.mm.1	predicted gene 15925 [Source:MGI Symbol;Acc:MGI:3801830]	7.53708	6.31893	0.220246	0.144779	2.32647	2.68131e-06	0.000752547
Ctsa	TC0200002537.mm.1	cathepsin A	12.5173	11.7913	0.0401411	0.0908765	1.65406	2.77558e-06	0.000772806
Proz	TC0800000117.mm.1	protein Z, vitamin K-dependent plasma glycoprotein	15.2314	14.4057	0.11983	0.0830112	1.77232	2.77693e-06	0.000772806
	TC0700003428.mm.1		7.8978	6.05398	0.343834	0.320885	3.58959	2.86593e-06	0.000794223
Abtb2	TC0200001535.mm.1	ankyrin repeat and BTB (POZ) domain containing 2	6.13306	7.48826	0.17569	0.235372	-2.55831	2.91648e-06	0.000801587
Mettl7a1	TC1500001040.mm.1	methyltransferase like 7A1	11.6099	12.5542	0.126943	0.146843	-1.92422	2.92563e-06	0.000801587
Chd4; Mir7045	TC0600001446.mm.1	chromodomain helicase DNA binding protein 4; microRNA 7045	9.55074	10.176	0.0109856	0.0633586	-1.54252	2.92896e-06	0.000801587
Egfbp2; Klk1b26	TC0700000787.mm.1	epidermal growth factor binding protein type B; kallikrein 1-related petidase b26	6.48693	5.0967	0.292091	0.0863053	2.6212	2.97763e-06	0.000810842
Colgalt2	TC0100001365.mm.1	collagen beta(1-O)galactosyltransferase 2	7.82073	5.06389	0.652388	0.161729	6.75912	2.98736e-06	0.000810842
Plk2	TC1300001242.mm.1	polo-like kinase 2	10.7377	8.8726	0.235346	0.406491	3.6428	3.04665e-06	0.000816637
	TC0500002049.mm.1		7.1291	8.31307	0.173444	0.196437	-2.27202	3.04828e-06	0.000816637
Impg2	TC1600000745.mm.1	interphotoreceptor matrix proteoglycan 2	8.25676	7.18195	0.184833	0.15837	2.10645	3.05038e-06	0.000816637
Fam160b1	TC1900000813.mm.1	family with sequence similarity 160, member B1	11.6234	10.7859	0.129819	0.0699014	1.78686	3.06394e-06	0.000816637
	TC0300000072.mm.1		12.3065	10.7183	0.30795	0.212259	3.00669	3.07062e-06	0.000816637
Fam98a	TC1700002541.mm.1	family with sequence similarity 98, member A	10.6846	9.23037	0.209538	0.257717	2.7402	3.08312e-06	0.000816669
Gm14097; RP23-391A14.6	TC0200004679.mm.1	predicted gene 14097 [Source:MGI Symbol;Acc:MGI:3651729]; putative novel transcript	7.19311	4.6486	0.587179	0.216714	5.83412	3.10896e-06	0.000820218
Ndufs7	TC1000000847.mm.1	NADH dehydrogenase (ubiquinone) Fe-S protein 7	9.69437	10.6376	0.198283	0.0942621	-1.9228	3.14078e-06	0.000825162
	TC0800001365.mm.1		6.3045	7.79557	0.213792	0.295345	-2.81098	3.15543e-06	0.000825162
Nudt4	TC1000002729.mm.1	nudix (nucleoside diphosphate linked moiety X)-type motif 4	12.6195	13.6386	0.167603	0.14527	-2.02657	3.16523e-06	0.000825162
Siglece	TC0700002951.mm.1	sialic acid binding Ig-like lectin E	7.98887	6.9029	0.167341	0.15312	2.12279	3.2355e-06	0.00084016
Sbk1	TC0700001800.mm.1	SH3-binding kinase 1	7.50319	6.23491	0.14634	0.295592	2.40873	3.35905e-06	0.000868822
Gm10033	TC0800002361.mm.1	predicted gene 10033	8.64448	7.82088	0.159982	0.0634258	1.76981	3.39771e-06	0.000875389
Adck3	TC0100003662.mm.1	aarF domain containing kinase 3	10.9515	12.3353	0.245626	0.259409	-2.60952	3.5075e-06	0.000900158
Pld4	TC1200001272.mm.1	phospholipase D family, member 4	8.84882	7.56496	0.254182	0.163745	2.43491	3.5392e-06	0.000904773
LOC102631757	TSUnmapped00000077.mm.1	uncharacterized LOC102631757	12.5387	10.7953	0.292944	0.347122	3.3482	3.55439e-06	0.000905147
Nfam1	TC1500001963.mm.1	Nfat activating molecule with ITAM motif 1; Nfat activating molecule with ITAM motif 1 (Nfam1), mRNA.	6.44587	5.55685	0.135617	0.0891063	1.85191	3.58415e-06	0.000909217
Itgal	TC0700001841.mm.1	integrin alpha L	8.29647	7.19054	0.153304	0.197504	2.15239	3.6188e-06	0.00091449
Lpcat2	TC0800001078.mm.1	lysophosphatidylcholine acyltransferase 2; Synthetic construct Mus musculus clone IMAGE:100063935, MGC:193402 lysophosphatidylcholine acyltransferase 2 (Lpcat2) mRNA, encodes complete protein.	7.30539	6.58809	0.0967962	0.036021	1.6441	3.68716e-06	0.000928207
Gm23521	TC0700002337.mm.1	predicted gene, 23521 [Source:MGI Symbol;Acc:MGI:5453298]	6.25245	7.03844	0.0862269	0.11421	-1.72428	3.75816e-06	0.000942484
	TC0800001364.mm.1		6.62899	8.22602	0.271219	0.282939	-3.0252	3.87395e-06	0.000963121
Gm17121	TC1400000067.mm.1	predicted gene 17121 [Source:MGI Symbol;Acc:MGI:4937948]	11.6097	10.8249	0.0411148	0.155924	1.72285	3.88426e-06	0.000963121
Gm17222	TC1400001359.mm.1	predicted gene 17222 [Source:MGI Symbol;Acc:MGI:4938049]	11.6097	10.8249	0.0411148	0.155924	1.72285	3.88426e-06	0.000963121
Msn	TC0X00000916.mm.1	moesin	10.3616	9.61674	0.0714523	0.115452	1.67582	3.90795e-06	0.00096497
Nupr1	TC0700004288.mm.1	nuclear protein transcription regulator 1	5.72381	5.12171	0.0833517	0.0293946	1.51793	3.92098e-06	0.00096497
Stx18	TC0500000432.mm.1	syntaxin 18	9.41695	7.67443	0.278303	0.272522	3.34619	4.08335e-06	0.000997915
Lect2	TC1300002083.mm.1	leukocyte cell-derived chemotaxin 2	9.49094	11.9009	0.495212	0.203057	-5.31458	4.09564e-06	0.000997915
Ctss	TC0300000903.mm.1	cathepsin S; cathepsin S (Ctss), transcript variant 1, mRNA.	12.028	10.634	0.240504	0.173493	2.62809	4.11474e-06	0.000997915
Ppp2r3a	TC0900002944.mm.1	protein phosphatase 2, regulatory subunit B, alpha; protein phosphatase 2, regulatory subunit B'', alpha	8.44022	9.00643	0.0347422	0.0423486	-1.48063	4.11536e-06	0.000997915
	TC1000001507.mm.1		4.69408	6.00899	0.239263	0.165376	-2.48786	4.15839e-06	0.00100466
Gm13522; RP23-435G20.2	TC0200000826.mm.1	predicted gene 13522 [Source:MGI Symbol;Acc:MGI:3651428]; putative novel transcript	9.15276	7.10158	0.239446	0.467496	4.14444	4.18061e-06	0.00100495
Gm15375	TC0100000835.mm.1	predicted gene 15375 [Source:MGI Symbol;Acc:MGI:3705815]	11.8666	8.9297	0.406391	0.671641	7.65753	4.1901e-06	0.00100495
Mipep	TC1400000854.mm.1	mitochondrial intermediate peptidase	9.76938	9.10915	0.0886648	0.0465176	1.58034	4.20963e-06	0.00100598
4930480G23Rik	TC0400002277.mm.1	RIKEN cDNA 4930480G23 gene	6.73586	5.54487	0.224705	0.136002	2.28309	4.23441e-06	0.00100751
Gabbr2	TC0400002606.mm.1	gamma-aminobutyric acid (GABA) B receptor, 2; Synthetic construct Mus musculus clone IMAGE:100062836, MGC:190967 gamma-aminobutyric acid (GABA) B receptor 2 (Gabbr2) mRNA, encodes complete protein.	8.56049	10.4892	0.510528	0.202712	-3.80719	4.24657e-06	0.00100751
Alas2	TC0X00001501.mm.1	aminolevulinic acid synthase 2, erythroid	10.449	9.10414	0.257132	0.185353	2.54005	4.27432e-06	0.00101045
	TC0900001736.mm.1		7.06534	8.24851	0.245571	0.0295245	-2.27075	4.3303e-06	0.00102003
Pcnx	TC1200000765.mm.1	pecanex homolog (Drosophila); Synthetic construct Mus musculus clone IMAGE:100069509, MGC:199411 pecanex homolog (Drosophila) (Pcnx) mRNA, encodes complete protein.	8.64222	9.3417	0.0313339	0.0914731	-1.62391	4.37106e-06	0.00102597
Dapp1	TC0300003013.mm.1	dual adaptor for phosphotyrosine and 3-phosphoinositides 1	6.68089	5.95727	0.0711659	0.103189	1.65132	4.41016e-06	0.00102983
Cgn	TC0300002453.mm.1	cingulin	7.83163	8.62851	0.110538	0.110326	-1.73734	4.41871e-06	0.00102983
Klk1b22	TC0700000790.mm.1	kallikrein 1-related peptidase b22	6.30697	4.97254	0.26316	0.152281	2.52176	4.52561e-06	0.00105103
Gm5456	TC1400000064.mm.1	predicted gene 5456	13.8547	13.0177	0.110759	0.182221	1.78636	4.56817e-06	0.00105719
Evi2a; Evi2b; Gm21975	TC1100003326.mm.1	ecotropic viral integration site 2a; ecotropic viral integration site 2b; predicted gene 21975	6.58973	5.79627	0.14737	0.0316706	1.73322	4.58712e-06	0.00105786
Lyz2	TC1000002929.mm.1	lysozyme 2	13.3628	12.1601	0.205405	0.142231	2.30173	4.62049e-06	0.00106185
Tgfb1	TC0700000424.mm.1	transforming growth factor, beta 1	8.01831	7.43218	0.0573628	0.025721	1.50121	4.6395e-06	0.00106251
Klk1	TC0700000796.mm.1	kallikrein 1	8.19846	5.00632	0.873858	0.0970443	9.13967	4.68245e-06	0.00106403
Naip5	TC1300002531.mm.1	NLR family, apoptosis inhibitory protein 5	7.80533	7.2105	0.0373629	0.0775052	1.5103	4.69385e-06	0.00106403
AU022252	TC0400004221.mm.1	expressed sequence AU022252	9.7935	10.614	0.0837399	0.143689	-1.76604	4.69752e-06	0.00106403
Sult1d1	TC0500002699.mm.1	sulfotransferase family 1D, member 1	11.7241	14.0588	0.235737	0.554903	-5.04442	4.71066e-06	0.00106403
Mir297-1	TC1400001733.mm.1	microRNA 297-1	14.3061	15.1375	0.156727	0.0341979	-1.77947	4.74404e-06	0.00106791
	TC1300000917.mm.1		6.42851	7.43009	0.25281	0.0599109	-2.00219	4.80717e-06	0.00107588
Slc43a1	TC0200001224.mm.1	solute carrier family 43, member 1	8.99339	6.97534	0.566385	0.142269	4.05038	4.81206e-06	0.00107588
Bin2	TC1500002247.mm.1	bridging integrator 2	8.67624	7.49457	0.236221	0.191206	2.26839	4.84598e-06	0.0010798
Alad	TC0400002791.mm.1	aminolevulinate, delta-, dehydratase	12.9925	11.9301	0.139152	0.198807	2.08833	4.86321e-06	0.00107999
Cd53	TC0300002695.mm.1	CD53 antigen	9.80361	8.55084	0.281304	0.090046	2.38297	4.96342e-06	0.00109855
Pbx1	TC0100003487.mm.1	pre B cell leukemia homeobox 1; pre B-cell leukemia transcription factor 1	6.66318	7.45577	0.0983834	0.139576	-1.73218	5.04506e-06	0.00111288
	TC1500001138.mm.1		13.3536	10.0742	0.705643	0.548063	9.70962	5.0662e-06	0.00111382
Hgfac	TC0500000389.mm.1	hepatocyte growth factor activator	15.3286	14.2675	0.112713	0.26133	2.08651	5.1537e-06	0.00112929
Coq10a	TC1000003140.mm.1	coenzyme Q10 homolog A (yeast)	9.57649	8.58004	0.206419	0.105351	1.99508	5.19212e-06	0.00113394
LOC100861725	TC0800000201.mm.1	PREDICTED: uncharacterized LOC100861725 (LOC100861725), mRNA.	5.2358	6.20615	0.097773	0.194023	-1.95931	5.22689e-06	0.00113777
	TC0900001691.mm.1		6.36874	7.18445	0.121975	0.134729	-1.76016	5.37716e-06	0.00116663
Vav1	TC1700001033.mm.1	vav 1 oncogene	6.25275	5.68404	0.0717022	0.0131696	1.4832	5.45762e-06	0.00117743
Bcl9l	TC0900003324.mm.1	B cell CLL/lymphoma 9-like	7.11817	7.98232	0.0909694	0.148816	-1.82026	5.47659e-06	0.00117743
Abcc3	TC1100003561.mm.1	ATP-binding cassette, sub-family C (CFTR/MRP), member 3	10.2042	13.6096	0.983815	0.241487	-10.596	5.49189e-06	0.00117743
Pnrc1	TC0400002373.mm.1	proline-rich nuclear receptor coactivator 1; Synthetic construct Mus musculus clone IMAGE:100063859, MGC:193326 proline-rich nuclear receptor coactivator 1 (Pnrc1) mRNA, encodes complete protein.	8.8852	10.2365	0.279729	0.0815078	-2.55141	5.49833e-06	0.00117743
LOC100862132	TC0400001697.mm.1	PREDICTED: uncharacterized LOC100862132 (LOC100862132), miscRNA.	10.257	8.32367	0.0934892	0.484275	3.8194	5.55623e-06	0.0011832
	TC1300002117.mm.1		6.66577	5.39643	0.207744	0.282333	2.41051	5.56115e-06	0.0011832
Cyp2d40	TC1500001955.mm.1	cytochrome P450, family 2, subfamily d, polypeptide 40	15.1631	13.7769	0.130504	0.364403	2.61388	5.62505e-06	0.00118921
	TC1800000162.mm.1		11.3961	13.8074	0.391394	0.425042	-5.31955	5.63076e-06	0.00118921
H2-DMb1	TC1700002780.mm.1	histocompatibility 2, class II, locus Mb1	7.25956	6.46065	0.0685679	0.139721	1.73979	5.65622e-06	0.00118921
Hnmt	TC0200003109.mm.1	histamine N-methyltransferase	11.8153	10.753	0.0951249	0.227976	2.08817	5.66155e-06	0.00118921
Syt1	TC1000002828.mm.1	synaptotagmin I	8.89734	7.7138	0.255114	0.137992	2.27133	5.75451e-06	0.0012049
	TC1100003998.mm.1		7.42026	9.175	0.239908	0.352757	-3.37465	5.80517e-06	0.00120676
Gm25255	TC0800000158.mm.1	predicted gene, 25255 [Source:MGI Symbol;Acc:MGI:5455032]	8.1222	9.42677	0.145957	0.328063	-2.4701	5.82612e-06	0.00120676
AI463229	TC1300001824.mm.1	PREDICTED: expressed sequence AI463229 (AI463229), miscRNA.	9.16893	8.06671	0.221186	0.0752933	2.14685	5.85638e-06	0.00120676
Nrg4	TC0900002332.mm.1	neuregulin 4	7.67947	6.80629	0.177936	0.0640383	1.8317	5.87333e-06	0.00120676
	TC0600001379.mm.1		8.48118	11.2826	0.37197	0.708772	-6.97119	5.87928e-06	0.00120676
Sned1; Mir6901	TC0100000927.mm.1	sushi, nidogen and EGF-like domains 1; microRNA 6901; sushi, nidogen and EGF-like domains 1 (Sned1), mRNA.	6.26657	7.21766	0.1601	0.145534	-1.93333	5.88285e-06	0.00120676
	TC0600001378.mm.1		6.02208	8.95543	0.531612	0.609421	-7.63879	5.89146e-06	0.00120676
Fam47e	TC0500000876.mm.1	family with sequence similarity 47, member E	8.90129	6.6394	0.417609	0.458306	4.79621	5.93076e-06	0.00121105
1500017E21Rik	TC1900001444.mm.1	RIKEN cDNA 1500017E21 gene	6.6887	5.98437	0.099909	0.0848744	1.62939	6.05308e-06	0.00123221
Gm23616	TC0500001022.mm.1	predicted gene, 23616 [Source:MGI Symbol;Acc:MGI:5453393]	6.45203	7.53497	0.0856358	0.22902	-2.11836	6.11174e-06	0.00124033
Rnf125	TC1800000160.mm.1	ring finger protein 125	13.5857	16.1866	0.392932	0.4705	-6.06648	6.26577e-06	0.00126768
Klk1b21	TC0700000789.mm.1	kallikrein 1-related peptidase b21	5.19111	4.15709	0.24809	0.0937879	2.04773	6.51671e-06	0.00131442
Fam126a	TC0500002068.mm.1	family with sequence similarity 126, member A	8.39187	7.20667	0.207855	0.1943	2.27394	6.56993e-06	0.00132112
Hes6	TC0100002800.mm.1	hairy and enhancer of split 6	8.27069	7.42425	0.0930022	0.127048	1.79806	6.59929e-06	0.00132299
Slc7a7	TC1400002054.mm.1	solute carrier family 7 (cationic amino acid transporter, y+ system), member 7	8.41063	6.60625	0.540529	0.10081	3.49281	6.6866e-06	0.00133257
	TC0100003809.mm.1		6.9029	5.33005	0.341439	0.342073	2.97491	6.68752e-06	0.00133257
Gm15448	TC0700004633.mm.1	predicted gene 15448	6.90003	6.07337	0.112659	0.143769	1.77357	6.74047e-06	0.00133908
Idh1	TC0100002481.mm.1	isocitrate dehydrogenase 1 (NADP+), soluble	16.3486	15.696	0.0882642	0.0716959	1.57193	6.85979e-06	0.00135557
Clec4a3	TC0600001398.mm.1	C-type lectin domain family 4, member a3	8.22616	6.74445	0.355281	0.145616	2.79279	6.86461e-06	0.00135557
Cped1	TC0600000182.mm.1	cadherin-like and PC-esterase domain containing 1	13.6597	11.3996	0.676838	0.101445	4.79036	6.92626e-06	0.00136367
Gm8738	TC1100003883.mm.1	predicted gene 8738	9.53815	10.5872	0.0676983	0.230594	-2.06913	6.95494e-06	0.00136524
Gm25700	TC1300002384.mm.1	predicted gene, 25700 [Source:MGI Symbol;Acc:MGI:5455477]	9.16467	10.4268	0.199609	0.264641	-2.39846	7.00368e-06	0.00137072
Cyp3a44	TC0500003599.mm.1	cytochrome P450, family 3, subfamily a, polypeptide 44	18.6193	17.2597	0.0444125	0.301301	2.56607	7.02908e-06	0.00137163
Spi1	TC0200001368.mm.1	spleen focus forming virus (SFFV) proviral integration oncogene	7.41212	6.71633	0.0369357	0.156428	1.61977	7.17773e-06	0.00139368
Arsg	TC1100001832.mm.1	arylsulfatase G	8.58607	7.27944	0.270693	0.155387	2.47363	7.18433e-06	0.00139368
A930033H14Rik	TC1000002338.mm.1	RIKEN cDNA A930033H14 gene	6.59188	5.68113	0.233453	0.0717614	1.88001	7.25394e-06	0.00140305
Pi4ka	TC1600001287.mm.1	phosphatidylinositol 4-kinase, catalytic, alpha polypeptide	8.89579	9.49305	0.0774298	0.0663904	-1.51284	7.31159e-06	0.00141007
Gjb2	TC1400002139.mm.1	gap junction protein, beta 2	11.5361	10.7431	0.113232	0.152481	1.73267	7.35509e-06	0.00141432
Mir505	TC0X00002311.mm.1	microRNA 505	11.2304	12.5005	0.282272	0.141507	-2.41184	7.41743e-06	0.00141463
Cp	TC0300000137.mm.1	ceruloplasmin	17.7208	16.6785	0.225812	0.164216	2.05965	7.42004e-06	0.00141463
Inppl1	TC0700003844.mm.1	inositol polyphosphate phosphatase-like 1	9.09931	8.2474	0.192745	0.0814638	1.8049	7.42106e-06	0.00141463
Gpr155	TC0200003753.mm.1	G protein-coupled receptor 155; G protein-coupled receptor 155 (Gpr155), transcript variant 2, mRNA.	9.32018	8.52034	0.172706	0.110687	1.74091	7.45734e-06	0.00141745
Scarna10	TC0600003137.mm.1	small Cajal body-specific RNA 10	7.51932	6.22904	0.197375	0.285773	2.44575	7.64696e-06	0.00144932
Lilrb4a	TC1000003214.mm.1	leukocyte immunoglobulin-like receptor, subfamily B, member 4A	9.91362	9.14269	0.10765	0.120701	1.70637	7.76346e-06	0.00146718
Myo9a	TC0900000753.mm.1	myosin IXa	8.13624	7.44876	0.117685	0.0447005	1.61047	7.85785e-06	0.00147685
	TC1300000017.mm.1		4.94341	5.81684	0.135867	0.167768	-1.83201	7.85941e-06	0.00147685
Abcg1	TC1700000528.mm.1	ATP-binding cassette, sub-family G (WHITE), member 1	7.22013	6.6708	0.0484929	0.0537553	1.46341	7.89082e-06	0.00147854
Tlr8	TC0X00003359.mm.1	toll-like receptor 8	7.61065	6.50847	0.200657	0.186733	2.14679	7.93545e-06	0.00147926
Rassf4	TC0600002978.mm.1	Ras association (RalGDS/AF-6) domain family member 4	6.75646	5.8934	0.133037	0.140768	1.81889	7.93949e-06	0.00147926
	TC1200000243.mm.1		6.10253	8.57631	0.508144	0.427143	-5.55495	7.98091e-06	0.00148278
Bmp7	TC0200005281.mm.1	bone morphogenetic protein 7; bone morphogenetic protein 7 (Bmp7), mRNA.	5.80842	4.8827	0.216875	0.0826353	1.89963	8.0479e-06	0.00148836
	TC0600003018.mm.1		8.2038	10.0588	0.330205	0.3218	-3.61754	8.05606e-06	0.00148836
Nrip1	TC1600001922.mm.1	nuclear receptor interacting protein 1	7.62729	8.40944	0.133555	0.108582	-1.71968	8.12071e-06	0.00149028
Hexa	TC0900000748.mm.1	hexosaminidase A	11.1954	9.95396	0.325964	0.080899	2.36435	8.16112e-06	0.00149028
Gm2904	TC1400001355.mm.1	predicted pseudogene 2904	13.6866	12.8164	0.140603	0.155924	1.82793	8.16899e-06	0.00149028
Gm16548	TC0100003420.mm.1	predicted gene 16548	9.34216	8.05766	0.307268	0.121783	2.43598	8.17901e-06	0.00149028
Lrp4	TC0200001377.mm.1	low density lipoprotein receptor-related protein 4	8.45446	7.37857	0.143942	0.222583	2.10803	8.17941e-06	0.00149028
Gm11814	TC0400002193.mm.1	predicted gene 11814	12.9143	11.7404	0.176259	0.206872	2.25631	8.28197e-06	0.00150481
Oas2	TC0500003175.mm.1	2-5 oligoadenylate synthetase 2; 2'-5' oligoadenylate synthetase 2	7.80775	6.76782	0.215158	0.11198	2.05613	8.32394e-06	0.00150828
Ifi27l2b	TC1200002270.mm.1	interferon, alpha-inducible protein 27 like 2B	11.1198	9.0988	0.411373	0.369175	4.05856	8.35781e-06	0.00151027
Abcg3	TC0500002893.mm.1	ATP-binding cassette, sub-family G (WHITE), member 3	7.45056	6.5924	0.124959	0.125132	1.81272	8.41987e-06	0.00151732
	TC0400001301.mm.1		6.94171	5.36443	0.408706	0.085456	2.98408	8.45298e-06	0.00151866
	TC0700001663.mm.1		4.79854	6.22515	0.17052	0.399285	-2.68813	8.4733e-06	0.00151866
Nox4	TC0700001252.mm.1	NADPH oxidase 4; Synthetic construct Mus musculus clone IMAGE:100066254, MGC:195391 NADPH oxidase 4 (Nox4) mRNA, encodes complete protein.; NADPH oxidase 4 (Nox4), mRNA.	7.20142	8.67056	0.305234	0.188087	-2.76856	8.57244e-06	0.00152854
Gm17149	TC0800001796.mm.1	predicted gene 17149 [Source:MGI Symbol;Acc:MGI:4937976]	10.03	9.31782	0.107355	0.0838416	1.63823	8.57478e-06	0.00152854
Itgb2	TC1000000759.mm.1	integrin beta 2	7.70721	6.72993	0.193211	0.116748	1.96875	8.61674e-06	0.00153188
Adcy9	TC1600001124.mm.1	adenylate cyclase 9; Synthetic construct Mus musculus clone IMAGE:100066317, MGC:195454 adenylate cyclase 9 (Adcy9) mRNA, encodes complete protein.	7.29301	8.07187	0.0607676	0.166105	-1.71577	8.75303e-06	0.00155192
	TC0100002545.mm.1		9.57487	11.0252	0.324012	0.241333	-2.73281	8.81493e-06	0.00155617
Fhit	TC1400001445.mm.1	fragile histidine triad gene	6.89333	6.25787	0.070461	0.118181	1.55343	8.83297e-06	0.00155617
Mug-ps1	TC0600001376.mm.1	murinoglobulin, pseudogene 1	16.7566	18.2571	0.374072	0.145597	-2.82953	8.84778e-06	0.00155617
Vcam1	TC0300002802.mm.1	vascular cell adhesion molecule 1	9.13734	7.46811	0.208818	0.33753	3.18043	8.92332e-06	0.00156528
Dera	TC0600001637.mm.1	2-deoxyribose-5-phosphate aldolase homolog (C. elegans)	8.38604	7.73721	0.0802052	0.0681802	1.56789	8.98294e-06	0.00157156
Steap4	TC0500000043.mm.1	STEAP family member 4	13.5481	12.8715	0.0795658	0.113896	1.59835	9.02953e-06	0.00157553
Cfp	TC0X00001934.mm.1	complement factor properdin	10.9935	9.34804	0.312497	0.36009	3.1285	9.12052e-06	0.00158721
Igkv4-61	TC0600003565.mm.1	immunoglobulin kappa chain variable 4-61	5.84256	4.48606	0.274223	0.131468	2.56063	9.20797e-06	0.00159821
Cyp17a1	TC1900001612.mm.1	cytochrome P450, family 17, subfamily a, polypeptide 1	15.9748	14.189	0.221855	0.407138	3.44795	9.23761e-06	0.00159915
	TC0700001661.mm.1		4.97742	6.11913	0.180141	0.285885	-2.20643	9.3255e-06	0.00161014
Ddost	TC0400001722.mm.1	dolichyl-di-phosphooligosaccharide-protein glycotransferase	13.4522	12.5298	0.184814	0.173668	1.89525	9.41613e-06	0.00162154
Pla2g7	TC1700000835.mm.1	phospholipase A2, group VII (platelet-activating factor acetylhydrolase, plasma)	6.62418	5.80383	0.139432	0.147983	1.76583	9.49017e-06	0.00163004
Cybb	TC0X00001829.mm.1	cytochrome b-245, beta polypeptide	10.6602	9.1936	0.39569	0.0768774	2.76372	9.56352e-06	0.00163837
Gm3348	TC1400000044.mm.1	predicted gene 3348 [Source:MGI Symbol;Acc:MGI:3781526]	12.9969	12.2442	0.125385	0.172352	1.68493	9.71008e-06	0.00165809
	TC1400000375.mm.1		9.46927	11.2943	0.133026	0.476134	-3.5432	9.72892e-06	0.00165809
Gm25019	TC0600001575.mm.1	predicted gene, 25019 [Source:MGI Symbol;Acc:MGI:5454796]	6.31977	7.28598	0.213903	0.117502	-1.9537	9.94602e-06	0.00169072
Kif1b	TC0400004035.mm.1	kinesin family member 1B	11.0985	11.8951	0.097334	0.148165	-1.73696	1.00187e-05	0.00169567
Jade1	TC0300000322.mm.1	jade family PHD finger 1	9.7916	8.79023	0.164882	0.17447	2.00191	1.00265e-05	0.00169567
LOC102631757	TSUnmapped00000093.mm.1	uncharacterized LOC102631757	9.89726	8.58668	0.363534	0.181514	2.48041	1.02032e-05	0.00171827
Igkv4-55	TC0600003571.mm.1	immunoglobulin kappa variable 4-55	5.49128	4.32343	0.228564	0.210713	2.24677	1.02123e-05	0.00171827
Sorcs3	TC1900000733.mm.1	sortilin-related VPS10 domain containing receptor 3; Synthetic construct Mus musculus clone IMAGE:100068151, MGC:195768 sortilin-related VPS10 domain containing receptor 3 (Sorcs3) mRNA, encodes complete protein.	7.29094	5.06269	0.629955	0.0379023	4.68568	1.02639e-05	0.00172255
Gm15487; Atp6v0c	TC0600000361.mm.1	predicted gene 15487; predicted gene 15487 [Source:MGI Symbol;Acc:MGI:3709610]; ATPase, H+ transporting, lysosomal V0 subunit C	14.105	13.1904	0.119072	0.215713	1.88514	1.0343e-05	0.00172342
Nrn1	TC1300001812.mm.1	neuritin 1	14.66	15.899	0.162223	0.279906	-2.36043	1.03704e-05	0.00172342
Atp1b3	TC0900002875.mm.1	ATPase, Na+/K+ transporting, beta 3 polypeptide	11.4712	10.8766	0.117334	0.042121	1.50998	1.03704e-05	0.00172342
Gm19658	TC1300001627.mm.1	PREDICTED: predicted gene, 19658 (Gm19658), miscRNA.	7.98166	7.18044	0.158944	0.0727662	1.74258	1.03905e-05	0.00172342
Myrf	TC1900001097.mm.1	myelin regulatory factor	7.56989	8.4037	0.131116	0.13265	-1.78239	1.04234e-05	0.00172342
	TC0800001363.mm.1		6.42973	7.50306	0.150027	0.247591	-2.10429	1.04258e-05	0.00172342
	TC0800000341.mm.1		5.14014	4.51525	0.0638985	0.0971916	1.54209	1.05753e-05	0.00174223
Clpx	TC0900000835.mm.1	caseinolytic mitochondrial matrix peptidase chaperone subunit; caseinolytic peptidase X (E.coli); caseinolytic peptidase X (E.coli) (Clpx), transcript variant 2, mRNA.	13.29	14.7233	0.26948	0.310476	-2.70067	1.05925e-05	0.00174223
Tns2	TC1500001088.mm.1	tensin 2	10.787	9.53299	0.254191	0.263899	2.38502	1.06736e-05	0.00175122
Fndc3b	TC0300001760.mm.1	fibronectin type III domain containing 3B	11.4658	9.47094	0.515922	0.280128	3.98577	1.07233e-05	0.001755
Ptms	TC0600003126.mm.1	parathymosin	11.3898	12.4457	0.243806	0.151045	-2.07912	1.08437e-05	0.00177032
Akr1b7	TC0600000327.mm.1	aldo-keto reductase family 1, member B7	7.67773	6.20304	0.315385	0.275844	2.77924	1.0972e-05	0.00178683
Coa7	TC0400001143.mm.1	cytochrome c oxidase assembly factor 7	7.69322	7.16081	0.0310787	0.0889735	1.44634	1.11453e-05	0.00181059
Sec14l4	TC1100000032.mm.1	SEC14-like lipid binding 4; SEC14-like 4 (S. cerevisiae)	13.4296	14.5111	0.152107	0.222379	-2.11627	1.1179e-05	0.0018116
Inpp5d	TC0100000822.mm.1	inositol polyphosphate-5-phosphatase D	6.67246	6.12535	0.0590425	0.0485606	1.46115	1.13666e-05	0.00183398
	TC1000000983.mm.1		13.7584	14.5925	0.05875	0.22245	-1.78269	1.13727e-05	0.00183398
	TC1000001505.mm.1		8.47357	10.7723	0.651717	0.35977	-4.9203	1.14922e-05	0.00184873
	TC0500002050.mm.1		7.73912	8.61906	0.192171	0.108177	-1.84029	1.15505e-05	0.00185359
Sel1l3	TC0500002420.mm.1	sel-1 suppressor of lin-12-like 3 (C. elegans)	8.81893	7.62178	0.321914	0.159512	2.29286	1.16314e-05	0.00186204
Gm5185	TC1200001828.mm.1	predicted gene 5185 [Source:MGI Symbol;Acc:MGI:3647557]	7.40896	6.40297	0.21751	0.10614	2.00832	1.1672e-05	0.00186402
Clec12a	TC0600001532.mm.1	C-type lectin domain family 12, member a	7.70953	7.02932	0.148364	0.0579541	1.60237	1.17324e-05	0.00186771
Tlr7	TC0X00003360.mm.1	toll-like receptor 7	7.75554	6.81091	0.236848	0.0514669	1.9247	1.17604e-05	0.00186771
Hsd11b1	TC0100003836.mm.1	hydroxysteroid 11-beta dehydrogenase 1	10.7889	9.93799	0.155037	0.115312	1.80367	1.18136e-05	0.00186771
P2ry13	TC0300002053.mm.1	purinergic receptor P2Y, G-protein coupled 13	7.38623	6.10124	0.214439	0.289966	2.43679	1.18534e-05	0.00186771
Gm15318; RP23-418C19.4; LOC102631757	TC1700000530.mm.1	predicted gene 15318 [Source:MGI Symbol;Acc:MGI:3705106]; novel transcript; uncharacterized LOC102631757	11.8842	10.3233	0.367501	0.308052	2.95033	1.18919e-05	0.00186771
Snrpd3	TC1000000716.mm.1	small nuclear ribonucleoprotein D3	10.1191	10.8818	0.0648638	0.160196	-1.6966	1.19045e-05	0.00186771
Stat3	TC1100003790.mm.1	signal transducer and activator of transcription 3	10.6537	10.0282	0.117285	0.0966897	1.54279	1.19132e-05	0.00186771
Gm19820	TC0800000961.mm.1	PREDICTED: predicted gene, 19820 (Gm19820), miscRNA.	7.83303	6.77045	0.15123	0.232152	2.08866	1.19217e-05	0.00186771
Lrrc39	TC0300001193.mm.1	leucine rich repeat containing 39	5.64318	5.02428	0.0847781	0.112343	1.5357	1.20623e-05	0.00188352
Cd37	TC0700002999.mm.1	CD37 antigen	7.13442	6.46403	0.127245	0.0666372	1.59151	1.20797e-05	0.00188352
Pacsin2	TC1500001973.mm.1	protein kinase C and casein kinase substrate in neurons 2	11.1517	10.4188	0.146244	0.0516845	1.66194	1.21504e-05	0.00188843
Ighv6-3	TC1200002595.mm.1	immunoglobulin heavy variable 6-3	8.08168	6.52955	0.349183	0.163498	2.9325	1.21685e-05	0.00188843
Olfr1034	TC0200001266.mm.1	olfactory receptor 1034	8.27953	10.5468	0.374596	0.453049	-4.81428	1.23826e-05	0.00191715
Sytl1	TC0400003694.mm.1	synaptotagmin-like 1	7.07107	6.43728	0.0953849	0.115702	1.55164	1.24442e-05	0.00191827
Eci3	TC1300001793.mm.1	enoyl-Coenzyme A delta isomerase 3	11.5304	9.16249	0.448803	0.418127	5.16179	1.2463e-05	0.00191827
Atxn1	TC1300001911.mm.1	ataxin 1	9.20686	9.85983	0.100316	0.120506	-1.57241	1.24782e-05	0.00191827
Cyp2c37	TC1900000567.mm.1	cytochrome P450, family 2. subfamily c, polypeptide 37	17.5394	18.6892	0.326458	0.148349	-2.21875	1.25495e-05	0.00191827
Tjp2	TC1900001273.mm.1	tight junction protein 2	7.98224	8.6106	0.0638583	0.0710742	-1.5458	1.25955e-05	0.00191827
Man2b1	TC0800000983.mm.1	mannosidase 2, alpha B1	12.063	11.3247	0.11476	0.138618	1.66818	1.26092e-05	0.00191827
	TC0800000686.mm.1		6.56303	5.57108	0.184913	0.16891	1.98887	1.26153e-05	0.00191827
Tmx1	TC1200000588.mm.1	thioredoxin-related transmembrane protein 1	12.5197	11.8508	0.120863	0.0811675	1.58994	1.26225e-05	0.00191827
Eml3	TC1900000167.mm.1	echinoderm microtubule associated protein like 3	7.19247	7.85665	0.0691288	0.11542	-1.58467	1.28972e-05	0.00195551
Ckap2	TC0800001863.mm.1	cytoskeleton associated protein 2	7.76415	5.71668	0.479505	0.314408	4.13382	1.29389e-05	0.00195733
C8b	TC0400001087.mm.1	complement component 8, beta polypeptide	13.2555	14.2831	0.116358	0.261145	-2.0386	1.29901e-05	0.00196059
Aldh1a1	TC1900000335.mm.1	aldehyde dehydrogenase family 1, subfamily A1	18.1077	17.2791	0.0444983	0.237469	1.776	1.30974e-05	0.00197226
Gm2a	TC1100000641.mm.1	GM2 ganglioside activator protein	12.8119	11.8799	0.285782	0.0265064	1.90793	1.31832e-05	0.00198066
1300017J02Rik	TC0900002968.mm.1	RIKEN cDNA 1300017J02 gene	16.174	15.5226	0.119785	0.0869633	1.57064	1.3231e-05	0.00198333
	TC1200000610.mm.1		6.60819	7.51343	0.219906	0.0594346	-1.87286	1.32835e-05	0.00198452
Tef	TC1500000731.mm.1	thyrotroph embryonic factor	8.06728	6.21652	0.222209	0.430921	3.60691	1.32992e-05	0.00198452
Fgl1	TC0800002115.mm.1	fibrinogen-like protein 1	16.8692	15.3039	0.0875615	0.38834	2.95937	1.33748e-05	0.00199131
Btbd8	TC0500001078.mm.1	BTB (POZ) domain containing 8	6.21553	7.28234	0.100455	0.251035	-2.09481	1.34196e-05	0.00199304
AI607873	TC0100003593.mm.1	expressed sequence AI607873	10.6699	9.40765	0.318249	0.130703	2.3986	1.34469e-05	0.00199304
Ankrd2	TC1900000606.mm.1	ankyrin repeat domain 2 (stretch responsive muscle)	5.59882	4.96079	0.0667648	0.0856908	1.55619	1.37176e-05	0.0020286
Axl	TC0700002644.mm.1	AXL receptor tyrosine kinase	8.77717	7.91981	0.192119	0.0803218	1.81172	1.38846e-05	0.00204871
Snx30	TC0400000662.mm.1	sorting nexin family member 30	8.69416	7.80947	0.132904	0.183404	1.84637	1.392e-05	0.00204935
Dock2	TC1100002497.mm.1	dedicator of cyto-kinesis 2; dedicator of cyto-kinesis 2 (Dock2), mRNA.	7.27759	6.77508	0.0706459	0.0607515	1.41667	1.39601e-05	0.00205067
	TC0X00002558.mm.1		6.78266	8.28437	0.355041	0.215048	-2.83177	1.4246e-05	0.00208802
Mug2	TC0600001374.mm.1	murinoglobulin 2; Synthetic construct Mus musculus clone IMAGE:100068121, MGC:195738 murinoglobulin 2 (Mug2) mRNA, encodes complete protein.	17.1545	18.6173	0.372642	0.178436	-2.75642	1.42854e-05	0.00208915
Saa3	TC0700003039.mm.1	serum amyloid A 3	6.91845	5.59554	0.260091	0.237029	2.50171	1.43716e-05	0.00209419
Shank2	TC0700002105.mm.1	SH3/ankyrin domain gene 2; Synthetic construct Mus musculus clone IMAGE:100068071, MGC:195688 SH3/ankyrin domain gene 2 (Shank2) mRNA, encodes complete protein.	7.49228	8.60818	0.173138	0.240027	-2.1673	1.43834e-05	0.00209419
Fermt3	TC1900001030.mm.1	fermitin family homolog 3 (Drosophila)	7.56215	6.81611	0.111969	0.158631	1.67718	1.45377e-05	0.002112
Adgre4	TC1700000990.mm.1	adhesion G protein-coupled receptor E4	10.0731	8.73609	0.342713	0.243361	2.52631	1.46003e-05	0.00211644
	TC0400002886.mm.1		5.63842	6.69474	0.193339	0.207866	-2.07963	1.48015e-05	0.0021409
Cxcl16	TC1100003097.mm.1	chemokine (C-X-C motif) ligand 16	7.24065	6.69323	0.0708953	0.0516132	1.46147	1.49002e-05	0.00215045
Gm19369	TC1200000831.mm.1	PREDICTED: predicted gene, 19369 (Gm19369), miscRNA.	8.34266	7.62489	0.101612	0.131954	1.64463	1.49469e-05	0.00215248
Clec4a2	TC0600001401.mm.1	C-type lectin domain family 4, member a2	6.14815	5.58012	0.0867208	0.0561203	1.48249	1.50183e-05	0.00215805
Casp1	TC0900000031.mm.1	caspase 1	7.66751	6.97286	0.13196	0.147106	1.61849	1.5096e-05	0.00216451
Pla2g15	TC0800001244.mm.1	phospholipase A2, group XV	8.97595	7.99506	0.152618	0.207361	1.97368	1.51709e-05	0.00216727
Gm23252	TC1000003182.mm.1	predicted gene, 23252 [Source:MGI Symbol;Acc:MGI:5453029]	7.64166	8.81882	0.228285	0.177617	-2.26131	1.5181e-05	0.00216727
Ankrd13a	TC0500001233.mm.1	ankyrin repeat domain 13a	9.44093	8.79027	0.0606893	0.127875	1.56987	1.53042e-05	0.00218014
	TC1700000648.mm.1		8.02375	6.80578	0.217301	0.263367	2.3262	1.5404e-05	0.00218963
	TC0600001725.mm.1		4.89454	4.11536	0.122239	0.122039	1.71616	1.54821e-05	0.00219599
	TC0500002217.mm.1		6.30444	4.7735	0.198274	0.3882	2.88973	1.55669e-05	0.00220328
	TC0300000165.mm.1		9.40675	7.84717	0.275774	0.334434	2.94769	1.56324e-05	0.00220514
Mir680-1	TSUnmapped00000131.mm.1	microRNA 680-1	6.82555	7.47134	0.0964082	0.10591	-1.56459	1.56469e-05	0.00220514
9930111J21Rik2	TC1100002648.mm.1	RIKEN cDNA 9930111J21 gene 2	8.12279	7.4474	0.139564	0.0939138	1.59703	1.57157e-05	0.00220927
Ccl9	TC1100003397.mm.1	chemokine (C-C motif) ligand 9	14.6987	13.2065	0.250858	0.370589	2.81305	1.57663e-05	0.00220927
Rasgrp1	TC0200004396.mm.1	RAS guanyl releasing protein 1; RAS guanyl releasing protein 1 (Rasgrp1), mRNA.	7.01413	6.46795	0.0885214	0.0543961	1.46021	1.58062e-05	0.00220927
Fmo5	TC0300000967.mm.1	flavin containing monooxygenase 5	10.6942	12.7266	0.0729411	0.590731	-4.09103	1.58429e-05	0.00220927
Mal2	TC1500000388.mm.1	mal, T cell differentiation protein 2	10.164	11.5285	0.283604	0.330364	-2.57485	1.58436e-05	0.00220927
Mir680-2	TC0X00001420.mm.1	microRNA 680-2	8.08161	9.0444	0.156425	0.237861	-1.94907	1.59112e-05	0.00221401
Acsm3	TC0700001715.mm.1	acyl-CoA synthetase medium-chain family member 3	11.2182	12.1073	0.230625	0.0331189	-1.85194	1.61282e-05	0.00223948
Slc25a23	TC1700002346.mm.1	solute carrier family 25 (mitochondrial carrier; phosphate carrier), member 23	14.1988	14.7884	0.0853525	0.0766878	-1.50483	1.61948e-05	0.00224401
Csf2rb2; Mir7676-1; Mir7676-2	TC1500001828.mm.1	colony stimulating factor 2 receptor, beta 2, low-affinity (granulocyte-macrophage); microRNA 7676-1; microRNA 7676-2; Synthetic construct Mus musculus clone IMAGE:100062562, MGC:190915 colony stimulating factor 2 receptor, beta 2, low-affinity (granulocyte-macrophage) (Csf2rb2) mRNA, encodes complete protein.; colony stimulating factor 2 receptor, beta 2, low-affinity (granulocyte-macrophage) (C…	6.86215	6.25213	0.0730804	0.105005	1.52629	1.62405e-05	0.00224562
H2-DMb2	TC1700002779.mm.1	histocompatibility 2, class II, locus Mb2; histocompatibility 2, class II, locus Mb2 (H2-DMb2), mRNA.	7.16556	6.60139	0.0483923	0.0954676	1.47853	1.64041e-05	0.00226349
Slc44a2	TC0900000193.mm.1	solute carrier family 44, member 2	7.17308	6.65777	0.0565528	0.0394024	1.4293	1.64589e-05	0.00226631
Rdh19	TC1000001575.mm.1	retinol dehydrogenase 19; Synthetic construct Mus musculus clone IMAGE:100063606, MGC:191099 retinol dehydrogenase 19 (Rdh19) mRNA, encodes complete protein.	9.233	8.6553	0.0730938	0.0840335	1.49246	1.65484e-05	0.00227388
Ubr4	TC0400004194.mm.1	ubiquitin protein ligase E3 component n-recognin 4	10.5048	11.1993	0.108949	0.106099	-1.61835	1.67663e-05	0.00229903
Themis2	TC0400003681.mm.1	thymocyte selection associated family member 2	8.79691	7.48057	0.318468	0.266749	2.49034	1.68048e-05	0.00229954
Igkv4-62	TC0600003564.mm.1	immunoglobulin kappa variable 4-62	5.85428	4.72471	0.219049	0.260621	2.18793	1.69857e-05	0.00231947
Cd59a	TC0200001552.mm.1	CD59a antigen	13.8581	13.164	0.0559406	0.144782	1.61786	1.70682e-05	0.00232593
Ly96	TC0100000103.mm.1	lymphocyte antigen 96	12.3395	11.6485	0.0554931	0.12253	1.61439	1.71981e-05	0.00233511
Tmem26	TC1000000653.mm.1	transmembrane protein 26	7.19426	6.35954	0.206391	0.143189	1.78352	1.72063e-05	0.00233511
	TC0300000018.mm.1		6.21414	7.09397	0.144671	0.158181	-1.84016	1.72995e-05	0.00233827
Cd36	TC0500001992.mm.1	CD36 antigen	13.3747	11.3605	0.403759	0.497313	4.03965	1.73006e-05	0.00233827
Ndufa5	TC0600001943.mm.1	NADH dehydrogenase (ubiquinone) 1 alpha subcomplex, 5	8.18957	8.7805	0.0505423	0.0989105	-1.50621	1.73896e-05	0.0023455
Ifi204	TC0100003888.mm.1	interferon activated gene 204	11.1234	10.0172	0.244624	0.1593	2.1529	1.74775e-05	0.00234582
Defb1	TC0800000259.mm.1	defensin beta 1	5.21303	6.66552	0.199441	0.353298	-2.73681	1.75414e-05	0.00234582
Gm17045	TC1400000056.mm.1	predicted gene 17045 [Source:MGI Symbol;Acc:MGI:4937872]	13.4352	12.6414	0.158776	0.188385	1.73374	1.75424e-05	0.00234582
	TC1100003200.mm.1		7.32723	7.91918	0.126787	0.059816	-1.50728	1.75532e-05	0.00234582
Cd86	TC1600001580.mm.1	CD86 antigen	7.1381	6.49822	0.138753	0.0386761	1.5582	1.75698e-05	0.00234582
Gm24544	TC0300000599.mm.1	predicted gene, 24544 [Source:MGI Symbol;Acc:MGI:5454321]	6.66089	7.51066	0.220046	0.0523046	-1.80221	1.76625e-05	0.00234994
Prpf8	TC1100001069.mm.1	pre-mRNA processing factor 8	12.9727	13.767	0.095548	0.172696	-1.73427	1.77494e-05	0.00234994
	TC1600001478.mm.1		5.70738	6.50847	0.0838526	0.189996	-1.74242	1.77531e-05	0.00234994
Dph6	TC0200004376.mm.1	diphthamine biosynthesis 6	7.78421	8.51668	0.17285	0.0510041	-1.66148	1.7773e-05	0.00234994
Tmem176a	TC0600000570.mm.1	transmembrane protein 176A	12.5054	11.714	0.157217	0.122254	1.7308	1.77788e-05	0.00234994
Gm4955	TC0100003589.mm.1	predicted gene 4955	7.59257	6.81521	0.16997	0.0958862	1.714	1.78476e-05	0.00235405
Ncoa4	TC1400000340.mm.1	nuclear receptor coactivator 4	12.2813	11.7195	0.045529	0.0874136	1.47604	1.78813e-05	0.00235405
	TC0700000448.mm.1		9.71285	10.9595	0.250009	0.230056	-2.37295	1.7962e-05	0.00235997
2010003K11Rik	TC1900000924.mm.1	RIKEN cDNA 2010003K11 gene	8.97267	7.04842	0.431274	0.544365	3.7954	1.80481e-05	0.00236656
Fam234b	TC0600001605.mm.1	family with sequence similarity 234, member B	6.90107	7.66301	0.122618	0.158377	-1.69577	1.82436e-05	0.00238546
Per3	TC0400004074.mm.1	period circadian clock 3; period homolog 3 (Drosophila) (Per3), mRNA.	7.42689	5.34344	0.450254	0.434638	4.23817	1.82646e-05	0.00238546
	TC1200000704.mm.1		7.75708	8.68695	0.192395	0.186874	-1.90511	1.85283e-05	0.0024139
BC021614	TC1900000898.mm.1	cDNA sequence BC021614	13.6354	11.6602	0.511825	0.3502	3.93175	1.85555e-05	0.0024139
	TC1000000946.mm.1		6.58381	4.39708	0.265474	0.550511	4.55272	1.87314e-05	0.00243199
Slc16a12	TC1900001425.mm.1	solute carrier family 16 (monocarboxylic acid transporters), member 12	11.1063	12.0926	0.172117	0.193963	-1.98109	1.8946e-05	0.00245501
	TC0600000819.mm.1		5.96227	4.70255	0.311958	0.209481	2.3945	1.90286e-05	0.00246089
Bank1	TC0300002998.mm.1	B cell scaffold protein with ankyrin repeats 1	7.99193	7.22345	0.165746	0.101265	1.70347	1.90952e-05	0.00246466
Scly	TC0100000892.mm.1	selenocysteine lyase	12.2773	11.5568	0.0978852	0.163984	1.64771	1.93341e-05	0.00248402
Mrap	TC1600000988.mm.1	melanocortin 2 receptor accessory protein	8.59686	9.65636	0.316187	0.072429	-2.08421	1.93382e-05	0.00248402
BC094916	TC0100003590.mm.1	cDNA sequence BC094916	7.53524	6.94777	0.0455642	0.112089	1.50261	1.93582e-05	0.00248402
Gm11963; RP23-288K19.3	TC1100000071.mm.1	predicted gene 11963 [Source:MGI Symbol;Acc:MGI:3652248]; novel transcript	8.20221	6.90747	0.325521	0.227085	2.45333	1.95641e-05	0.00250548
	TC1000001707.mm.1		9.63951	7.48974	0.371505	0.494045	4.43756	1.96014e-05	0.00250548
Crip1	TC1200001282.mm.1	cysteine-rich protein 1 (intestinal)	8.80265	6.22141	0.843512	0.160161	5.98453	1.98083e-05	0.00252382
	TC0800001370.mm.1		5.87713	7.31042	0.194095	0.367043	-2.70062	1.98214e-05	0.00252382
Gm27438	TC0200003977.mm.1	predicted gene, 27438 [Source:MGI Symbol;Acc:MGI:5530820]	8.16463	8.87803	0.122881	0.145567	-1.63967	2.01347e-05	0.00255492
F8	TC0X00002472.mm.1	coagulation factor VIII	11.4123	10.8039	0.127466	0.0253915	1.52457	2.01431e-05	0.00255492
Asap2	TC1200002518.mm.1	ArfGAP with SH3 domain, ankyrin repeat and PH domain 2	7.45683	9.48579	0.258551	0.448753	-4.08111	2.01892e-05	0.00255586
Pydc4	TC0100003591.mm.1	pyrin domain containing 4	7.22746	6.22478	0.213684	0.167533	2.00372	2.0255e-05	0.00255927
Naip6; Naip7	TC1300002532.mm.1	NLR family, apoptosis inhibitory protein 6; NLR family, apoptosis inhibitory protein 7; Synthetic construct Mus musculus clone IMAGE:100069502, MGC:199404 NLR family, apoptosis inhibitory protein 7 (Naip7) mRNA, encodes complete protein.	8.30431	7.79046	0.0681682	0.0661359	1.42786	2.03476e-05	0.00256605
Gm10233	TC1400000943.mm.1	predicted pseudogene 10233 [Source:MGI Symbol;Acc:MGI:3704447]	13.9021	14.4882	0.0642753	0.0844221	-1.50113	2.04393e-05	0.0025727
	TC0100000152.mm.1		7.96988	9.04241	0.118832	0.25003	-2.10312	2.05285e-05	0.002579
	TC0X00003162.mm.1		6.87884	8.34589	0.158634	0.359179	-2.76456	2.07302e-05	0.00259608
Lilra5	TC0700000028.mm.1	leukocyte immunoglobulin-like receptor, subfamily A (with TM domain), member 5	6.84774	6.30433	0.0570385	0.115726	1.45741	2.07431e-05	0.00259608
Slc1a2	TC0200001524.mm.1	solute carrier family 1 (glial high affinity glutamate transporter), member 2	12.9301	10.7345	0.0226974	0.681638	4.58093	2.09668e-05	0.00261911
Fcer1g	TC0100003533.mm.1	Fc receptor, IgE, high affinity I, gamma polypeptide	9.18203	8.10231	0.240556	0.201889	2.11363	2.11586e-05	0.00263806
Serpinb1a	TC1300001762.mm.1	serine (or cysteine) peptidase inhibitor, clade B, member 1a	7.05344	10.1645	0.501903	0.707682	-8.64024	2.12227e-05	0.00264106
Slfn2	TC1100001238.mm.1	schlafen 2	6.89046	6.17474	0.0788937	0.136225	1.6423	2.12879e-05	0.00264419
Gm24520	TC0700000254.mm.1	predicted gene, 24520 [Source:MGI Symbol;Acc:MGI:5454297]	6.50439	7.28845	0.187266	0.0418874	-1.72197	2.13313e-05	0.0026446
D17H6S56E-5	TC1700001938.mm.1	DNA segment, Chr 17, human D6S56E 5	9.86363	7.78958	0.453203	0.400809	4.21068	2.15013e-05	0.0026568
Slc11a1	TC0100000632.mm.1	solute carrier family 11 (proton-coupled divalent metal ion transporters), member 1	8.41221	7.3129	0.280304	0.106051	2.14252	2.15102e-05	0.0026568
Prkaa1	TC1500000021.mm.1	protein kinase, AMP-activated, alpha 1 catalytic subunit	10.2699	9.6082	0.150741	0.104709	1.582	2.16494e-05	0.00266899
	TC0X00002557.mm.1		7.25927	8.42205	0.324583	0.19336	-2.23888	2.17244e-05	0.00267324
Srpr	TC0900000330.mm.1	signal recognition particle receptor (docking protein); signal recognition particle receptor ('docking protein')	14.0111	13.3908	0.0245658	0.137667	1.53721	2.21968e-05	0.00272628
Rpn2	TC0200002407.mm.1	ribophorin II	11.6665	10.9274	0.161586	0.14688	1.66916	2.24117e-05	0.00274756
Sema4g	TC1900000660.mm.1	sema domain, immunoglobulin domain (Ig), transmembrane domain (TM) and short cytoplasmic domain, (semaphorin) 4G	12.4319	13.5785	0.20307	0.215405	-2.21381	2.2507e-05	0.00275412
Mug1	TC0600001373.mm.1	murinoglobulin 1	17.9997	19.034	0.291038	0.0516394	-2.04824	2.27638e-05	0.00278039
Gm5809	TC1600000310.mm.1	predicted pseudogene 5809 [Source:MGI Symbol;Acc:MGI:3647324]	12.3518	9.86558	0.585743	0.558237	5.60326	2.28165e-05	0.00278168
Asb13	TC1300000009.mm.1	ankyrin repeat and SOCS box-containing 13	11.4601	10.6749	0.117323	0.161333	1.7233	2.32491e-05	0.00282918
Fgfr4	TC1300000650.mm.1	fibroblast growth factor receptor 4	8.73318	9.3655	0.0573775	0.167535	-1.55006	2.33972e-05	0.00284196
Ighv1-42	TC1200002624.mm.1	immunoglobulin heavy variable V1-42	5.23374	4.29384	0.193867	0.143604	1.91838	2.35668e-05	0.00285209
Akt2-ps	TC1100000158.mm.1	thymoma viral proto-oncogene 2, pseudogene	12.8568	12.1059	0.149187	0.1253	1.68286	2.35671e-05	0.00285209
H2-Q1	TC1700002791.mm.1	histocompatibility 2, Q region locus 1	6.53114	7.07847	0.0366212	0.13213	-1.46138	2.39298e-05	0.00288232
Cope	TC0800000744.mm.1	coatomer protein complex, subunit epsilon	9.95452	9.37306	0.139593	0.0631222	1.49637	2.39411e-05	0.00288232
	TC0900001503.mm.1		5.58366	6.80353	0.21304	0.283753	-2.32926	2.3948e-05	0.00288232
Cyth4	TC1500000649.mm.1	cytohesin 4	6.7701	6.24162	0.0696485	0.0656	1.44241	2.41176e-05	0.00289745
Fpr1	TC1700001522.mm.1	formyl peptide receptor 1; Synthetic construct Mus musculus clone IMAGE:100015676, MGC:183396 formyl peptide receptor 1 (Fpr1) mRNA, encodes complete protein.	6.57442	5.29602	0.367892	0.178531	2.4257	2.41883e-05	0.0028987
Hnrnpu	TC0100003645.mm.1	heterogeneous nuclear ribonucleoprotein U	11.305	11.9812	0.0887722	0.153383	-1.59791	2.42389e-05	0.0028987
Cd5l	TC0300000693.mm.1	CD5 antigen-like	13.9019	12.1507	0.521579	0.269532	3.36626	2.42598e-05	0.0028987
Rgl3	TC0900001890.mm.1	ral guanine nucleotide dissociation stimulator-like 3; Synthetic construct Mus musculus clone IMAGE:100016300, MGC:184485 ral guanine nucleotide dissociation stimulator-like 3 (Rgl3) mRNA, encodes complete protein.	7.19475	8.17761	0.074112	0.267769	-1.97637	2.44126e-05	0.00291168
	TC1500001139.mm.1		13.5289	10.0147	0.919539	0.692854	11.4256	2.48006e-05	0.00295261
Zfp292	TC0400002392.mm.1	zinc finger protein 292	10.3259	9.02514	0.292909	0.346019	2.46361	2.48961e-05	0.00295864
Tdo2	TC0300002218.mm.1	tryptophan 2,3-dioxygenase	15.22	16.9186	0.260561	0.428975	-3.24585	2.52022e-05	0.00298963
Mir7067	TC0800002413.mm.1	microRNA 7067	6.35813	7.07193	0.139361	0.137379	-1.64012	2.53074e-05	0.00299351
Narf	TC1100002062.mm.1	nuclear prelamin A recognition factor	10.6438	9.2489	0.181954	0.368941	2.62976	2.53309e-05	0.00299351
Mapkapk2	TC0100003051.mm.1	MAP kinase-activated protein kinase 2	9.61255	10.4414	0.180724	0.106796	-1.77624	2.5371e-05	0.00299351
	TC0600000652.mm.1		6.54734	5.89081	0.116343	0.102997	1.57629	2.54864e-05	0.00300175
Cyb5r3	TC1500001967.mm.1	cytochrome b5 reductase 3	12.8377	12.0902	0.169281	0.15786	1.67884	2.5588e-05	0.00300835
Tmem176b	TC0600002233.mm.1	transmembrane protein 176B; transmembrane protein 176B (Tmem176b), transcript variant 4, mRNA.	15.179	14.5074	0.119145	0.113632	1.59284	2.56898e-05	0.00301178
Lbp	TC0200002426.mm.1	lipopolysaccharide binding protein	15.1317	13.8452	0.147291	0.339788	2.43937	2.57085e-05	0.00301178
Parva	TC0700001646.mm.1	parvin, alpha	12.0258	11.4293	0.121118	0.0926472	1.51204	2.58553e-05	0.00301671
A330023F24Rik; Mir29c; Mir29b-2	TC0100001883.mm.1	RIKEN cDNA A330023F24 gene; microRNA 29c; microRNA 29b-2	6.92361	7.49184	0.103553	0.0590585	-1.48269	2.58634e-05	0.00301671
Gdap2	TC0300000994.mm.1	ganglioside-induced differentiation-associated-protein 2; ganglioside-induced differentiation-associated-protein 2 (Gdap2), mRNA.	12.2255	11.5498	0.0564974	0.146625	1.59735	2.58878e-05	0.00301671
9930111J21Rik1; 9930111J21Rik2	TC1100004292.mm.1	RIKEN cDNA 9930111J21 gene 1; RIKEN cDNA 9930111J21 gene 2 (9930111J21Rik2), mRNA.; RIKEN cDNA 9930111J21 gene 2	8.1945	7.57634	0.110465	0.132793	1.53491	2.60367e-05	0.00302871
Tcea3	TC0400001681.mm.1	transcription elongation factor A (SII), 3	11.216	12.2137	0.164958	0.24766	-1.99692	2.64463e-05	0.00307094
Gm25947	TC0700000441.mm.1	predicted gene, 25947 [Source:MGI Symbol;Acc:MGI:5455724]	5.81118	6.66756	0.170829	0.0885718	-1.81049	2.65034e-05	0.00307216
Gm24543	TC1900001083.mm.1	predicted gene, 24543 [Source:MGI Symbol;Acc:MGI:5454320]	9.26462	10.3152	0.338379	0.136099	-2.07136	2.68686e-05	0.00310903
5031425E22Rik	TC0500002045.mm.1	RIKEN cDNA 5031425E22 gene	4.26171	4.7434	0.0445871	0.0558981	-1.39638	2.69985e-05	0.00311858
	TC0700003741.mm.1		7.14238	8.21003	0.130972	0.261586	-2.09602	2.71091e-05	0.00312546
Reep5	TC1800001147.mm.1	receptor accessory protein 5	8.65383	7.95577	0.0552155	0.176116	1.62232	2.71528e-05	0.00312546
Gm24933	TC0200003010.mm.1	predicted gene, 24933 [Source:MGI Symbol;Acc:MGI:5454710]	5.7137	6.25341	0.0899708	0.0841086	-1.45368	2.7227e-05	0.0031282
Arid1a; Mir7227	TC0400003712.mm.1	AT rich interactive domain 1A (SWI-like); microRNA 7227	8.54643	9.19391	0.0304992	0.128058	-1.56643	2.73343e-05	0.0031282
	TC1300001420.mm.1		6.43846	8.14855	0.389583	0.477797	-3.27182	2.7345e-05	0.0031282
Pydc3	TC0100001634.mm.1	pyrin domain containing 3	7.17522	6.41311	0.140292	0.136962	1.69596	2.74971e-05	0.0031282
Mt2	TC0800001094.mm.1	metallothionein 2	19.3882	15.5799	0.0409396	1.21436	14.0095	2.75051e-05	0.0031282
Hsd3b7	TC0700004630.mm.1	hydroxy-delta-5-steroid dehydrogenase, 3 beta- and steroid delta-isomerase 7	12.4251	13.7979	0.369083	0.184918	-2.58987	2.75106e-05	0.0031282
Hcfc1	TC0X00002441.mm.1	host cell factor C1	9.20744	9.79119	0.0528009	0.0816227	-1.49874	2.75153e-05	0.0031282
Klc1	TC1200001245.mm.1	kinesin light chain 1	8.8163	7.99339	0.210093	0.104928	1.76896	2.75732e-05	0.0031282
Snord17	TC0200004759.mm.1	small nucleolar RNA, C/D box 17	9.88438	8.99653	0.180081	0.213241	1.85042	2.76035e-05	0.0031282
Hif1a	TC1200000652.mm.1	hypoxia inducible factor 1, alpha subunit	11.3803	10.3923	0.262287	0.101093	1.98343	2.76585e-05	0.00312906
Morc4	TC0X00003066.mm.1	microrchidia 4	6.83268	5.89962	0.300482	0.0974722	1.90932	2.81104e-05	0.00317475
Mbtps1	TC0800003022.mm.1	membrane-bound transcription factor peptidase, site 1	9.70452	9.17887	0.0854289	0.0338655	1.43958	2.81877e-05	0.00317531
Ldha-ps	TC0200000908.mm.1	lactate dehydrogenase A, pseudogene	6.1545	5.56156	0.109103	0.0819078	1.50832	2.82117e-05	0.00317531
4930404H11Rik	TC1200000611.mm.1	RIKEN cDNA 4930404H11 gene; RIKEN cDNA 4930404H11 gene (4930404H11Rik), non-coding RNA.	5.67258	6.67478	0.198439	0.172168	-2.00305	2.85639e-05	0.00320947
Snrnp200	TC0200001909.mm.1	small nuclear ribonucleoprotein 200 (U5)	9.99984	10.7087	0.0767363	0.159992	-1.6345	2.87011e-05	0.00321941
BC026585	TC0100001433.mm.1	cDNA sequence BC026585	9.7673	8.93647	0.19842	0.111756	1.77871	2.89651e-05	0.0032435
Gm25250	TC0900001036.mm.1	predicted gene, 25250 [Source:MGI Symbol;Acc:MGI:5455027]	5.86419	6.38911	0.0759809	0.0704107	-1.43885	2.90199e-05	0.00324413
Treml4	TC1700000934.mm.1	triggering receptor expressed on myeloid cells-like 4	8.22508	7.3695	0.163426	0.180246	1.80948	2.93551e-05	0.00327392
BC021767	TC0300002451.mm.1	cingulin pseudogene; cDNA sequence BC021767	6.90781	7.48074	0.111478	0.0490512	-1.48754	2.94884e-05	0.00327392
Gys2	TC0600003374.mm.1	glycogen synthase 2	14.9656	13.7225	0.110851	0.403784	2.36704	2.95093e-05	0.00327392
Gm13481; RP23-49G18.1	TC0200003487.mm.1	predicted gene 13481 [Source:MGI Symbol;Acc:MGI:3651624]; novel protein	5.09875	4.20486	0.18875	0.140221	1.85818	2.95469e-05	0.00327392
Pik3c2g	TC0600001648.mm.1	phosphatidylinositol 3-kinase, C2 domain containing, gamma polypeptide	7.15671	8.12393	0.239271	0.107272	-1.95507	2.95577e-05	0.00327392
Cyp2j9	TC0400003100.mm.1	cytochrome P450, family 2, subfamily j, polypeptide 9	7.59173	8.65939	0.263745	0.180462	-2.09603	2.95842e-05	0.00327392
Zdhhc14	TC1700000036.mm.1	zinc finger, DHHC domain containing 14	8.38353	6.79232	0.478607	0.24988	3.01302	2.96705e-05	0.00327797
Stk10	TC1100000343.mm.1	serine/threonine kinase 10	7.58941	7.08005	0.0891183	0.0323826	1.42342	2.98368e-05	0.00329083
	TC0X00001015.mm.1		16.0687	16.7096	0.109177	0.0747658	-1.55939	2.99912e-05	0.00329613
Gm3170	TC1400000049.mm.1	predicted gene 3170 [Source:MGI Symbol;Acc:MGI:3781349]	12.9962	12.2857	0.0847818	0.211771	1.63639	3.00166e-05	0.00329613
Ncf2	TC0100001370.mm.1	neutrophil cytosolic factor 2	6.33014	5.83208	0.0821215	0.0460592	1.41232	3.00347e-05	0.00329613
Arl4a	TC1200001658.mm.1	ADP-ribosylation factor-like 4A	5.71767	6.35558	0.0550692	0.147574	-1.55607	3.01211e-05	0.00330012
Gm10693	TC0700002140.mm.1	predicted pseudogene 10693	5.49513	4.97515	0.107638	0.0217713	1.43394	3.02231e-05	0.00330261
Pyhin1	TC0100001632.mm.1	pyrin and HIN domain family, member 1	8.44707	7.40426	0.259634	0.166941	2.06022	3.02441e-05	0.00330261
Cyp3a41b; Cyp3a41a	TC0500003744.mm.1	cytochrome P450, family 3, subfamily a, polypeptide 41B; cytochrome P450, family 3, subfamily a, polypeptide 41A (Cyp3a41a), mRNA.	19.5693	18.4736	0.0282712	0.295251	2.13724	3.0304e-05	0.00330368
Igkv4-86	TC0600003551.mm.1	immunoglobulin kappa variable 4-86	6.15003	4.44301	0.482198	0.234072	3.26486	3.0406e-05	0.00330492
Zbtb21	TC1600002160.mm.1	zinc finger and BTB domain containing 21	6.44852	7.16561	0.0553259	0.173789	-1.64386	3.04253e-05	0.00330492
Gm11752; RP23-13O17.2	TC1100001997.mm.1	predicted gene 11752 [Source:MGI Symbol;Acc:MGI:3651700]; novel transcript	5.24923	4.15325	0.0754647	0.277964	2.13758	3.04669e-05	0.00330492
Rnf170-ps	TC0700000434.mm.1	ring finger protein 170, pseudogene	10.206	12.8609	0.187852	0.796848	-6.2979	3.05158e-05	0.00330492
Csf3r	TC0400001449.mm.1	colony stimulating factor 3 receptor (granulocyte)	6.36415	5.81929	0.0979724	0.0867685	1.45887	3.06305e-05	0.00331191
Caprin1	TC0200004229.mm.1	cell cycle associated protein 1	11.3676	11.9726	0.102537	0.135863	-1.52099	3.08482e-05	0.00332999
Anxa4	TC0600002644.mm.1	annexin A4	12.7782	12.1133	0.127725	0.0597556	1.5855	3.1006e-05	0.00334156
Ntrk2	TC1300000718.mm.1	neurotrophic tyrosine kinase, receptor, type 2; neurotrophic tyrosine kinase, receptor, type 2 (Ntrk2), transcript variant 1, mRNA.	4.61677	5.47798	0.0790896	0.231229	-1.81656	3.11965e-05	0.00335643
Alg3	TC1600001349.mm.1	asparagine-linked glycosylation 3 (alpha-1,3-mannosyltransferase)	11.8551	10.3842	0.194829	0.385353	2.77188	3.12784e-05	0.00335643
	TC1600000465.mm.1		4.90637	5.58846	0.142475	0.0694833	-1.60446	3.1299e-05	0.00335643
Gbp9	TC0500003730.mm.1	guanylate-binding protein 9	10.6672	9.56679	0.144728	0.245975	2.14419	3.13476e-05	0.00335643
Dhrs1	TC1400002100.mm.1	dehydrogenase/reductase (SDR family) member 1	13.7913	13.0425	0.139101	0.18379	1.68041	3.14834e-05	0.00336551
Gm14584	TC0X00000475.mm.1	predicted gene 14584 [Source:MGI Symbol;Acc:MGI:3705780]	12.8639	12.1513	0.174712	0.116051	1.63876	3.15839e-05	0.00337079
Aldh1b1	TC0400000495.mm.1	aldehyde dehydrogenase 1 family, member B1	8.5008	7.28744	0.286483	0.271604	2.31878	3.17711e-05	0.0033831
Hck	TC0200002308.mm.1	hemopoietic cell kinase	7.51241	6.46898	0.309284	0.0530273	2.06111	3.18018e-05	0.0033831
	TC1800001282.mm.1		7.4123	8.57956	0.232468	0.269979	-2.24584	3.2141e-05	0.00341368
Akr1b10	TC0600000325.mm.1	aldo-keto reductase family 1, member B10 (aldose reductase); aldo-keto reductase family 1, member B10 (aldose reductase) (Akr1b10), mRNA.	6.88133	6.28239	0.110441	0.0429708	1.5146	3.22917e-05	0.00342416
Cyp3a41a; Cyp3a41b	TC0500003745.mm.1	cytochrome P450, family 3, subfamily a, polypeptide 41A; cytochrome P450, family 3, subfamily a, polypeptide 41B, mRNA (cDNA clone MGC:169707 IMAGE:8861102), complete cds.; cytochrome P450, family 3, subfamily a, polypeptide 41B, mRNA (cDNA clone MGC:169708 IMAGE:8861103), complete cds.	19.5756	18.5048	0.0335101	0.295009	2.10057	3.23707e-05	0.00342703
	TC1200001390.mm.1		9.75846	10.5722	0.134798	0.180708	-1.75777	3.2451e-05	0.00343003
	TC1200000373.mm.1		9.72331	10.8645	0.267016	0.154248	-2.20563	3.26307e-05	0.0034435
Fcgr1	TC0300002506.mm.1	Fc receptor, IgG, high affinity I; Synthetic construct Mus musculus clone IMAGE:100063888, MGC:193355 Fc receptor, IgG, high affinity I (Fcgr1) mRNA, encodes complete protein.	7.91965	6.66997	0.350946	0.116328	2.37789	3.28167e-05	0.00345318
Gchfr	TC0200001761.mm.1	GTP cyclohydrolase I feedback regulator	9.61314	10.5178	0.181533	0.173406	-1.87216	3.28271e-05	0.00345318
Ttc6	TC1200000492.mm.1	tetratricopeptide repeat domain 6	5.2714	5.75696	0.0434853	0.0814517	-1.40013	3.31568e-05	0.00348231
	TC0500002772.mm.1		5.68617	6.43631	0.19605	0.0856902	-1.68195	3.34899e-05	0.0035117
Gm2174	TC0X00000518.mm.1	predicted gene 2174 [Source:MGI Symbol;Acc:MGI:3780344]	9.17443	8.59016	0.13702	0.030783	1.49928	3.35853e-05	0.00351611
Kynu	TC0200000740.mm.1	kynureninase (L-kynurenine hydrolase); kynureninase (L-kynurenine hydrolase) (Kynu), mRNA.	12.4002	13.3404	0.170025	0.307922	-1.91878	3.36789e-05	0.00352032
4632427E13Rik	TC0700003742.mm.1	RIKEN cDNA 4632427E13 gene	10.1906	10.913	0.143294	0.0904998	-1.65	3.37554e-05	0.00352274
Pnpo	TC1100003629.mm.1	pyridoxine 5-phosphate oxidase; pyridoxine 5'-phosphate oxidase	11.892	12.5184	0.162589	0.126685	-1.5437	3.39771e-05	0.00353264
Gm7735	TC1600000974.mm.1	predicted gene 7735 [Source:MGI Symbol;Acc:MGI:3649168]	7.40613	8.0089	0.120109	0.0175529	-1.51863	3.40041e-05	0.00353264
Ripk2	TC0400002251.mm.1	receptor (TNFRSF)-interacting serine-threonine kinase 2	8.42524	7.85838	0.11423	0.0143103	1.4813	3.4011e-05	0.00353264
Syne1	TC1000001679.mm.1	spectrin repeat containing, nuclear envelope 1	8.48013	9.31849	0.237757	0.0912338	-1.78801	3.42596e-05	0.00355287
	TC0800001583.mm.1		5.80804	3.98893	0.612412	0.189056	3.52865	3.4441e-05	0.00356525
Tmed10	TC1200002094.mm.1	transmembrane emp24-like trafficking protein 10 (yeast)	12.8211	12.2862	0.143834	0.0690877	1.44878	3.45019e-05	0.00356525
Gm19522	TC1600001630.mm.1	predicted gene, 19522; predicted gene, 19522 (Gm19522), non-coding RNA.	6.66229	7.56649	0.221356	0.166405	-1.87151	3.45671e-05	0.00356525
Slc35c2	TC0200005145.mm.1	solute carrier family 35, member C2	8.55625	7.59745	0.344161	0.0217334	1.94369	3.45952e-05	0.00356525
Slc12a7	TC1300000887.mm.1	solute carrier family 12, member 7	9.56971	10.151	0.0505046	0.101017	-1.49616	3.46749e-05	0.00356789
Ppp1r3b; Gm20359	TC0800000424.mm.1	protein phosphatase 1, regulatory (inhibitor) subunit 3B; PREDICTED: predicted gene, 20359 (Gm20359), miscRNA.	10.6468	11.964	0.135651	0.373013	-2.49178	3.48056e-05	0.00357576
Vsig4	TC0X00002676.mm.1	V-set and immunoglobulin domain containing 4	13.4111	11.8781	0.400531	0.382427	2.89388	3.49313e-05	0.00358309
Dpy19l1	TC0900001921.mm.1	dpy-19-like 1 (C. elegans)	8.30914	8.80646	0.0713669	0.0340553	-1.41158	3.50508e-05	0.00358976
Ttpal	TC0200002491.mm.1	tocopherol (alpha) transfer protein-like	7.36599	6.8982	0.0557245	0.0688291	1.38299	3.52799e-05	0.00360763
Pira6	TC0700000030.mm.1	paired-Ig-like receptor A6	6.4702	5.90432	0.0651355	0.130295	1.48029	3.55875e-05	0.00363345
2900026A02Rik	TC0500003027.mm.1	RIKEN cDNA 2900026A02 gene	9.5298	8.42372	0.257925	0.219753	2.1526	3.5761e-05	0.00364295
Masp1	TC1600001395.mm.1	mannan-binding lectin serine peptidase 1	14.527	14.0513	0.0633581	0.0432953	1.39058	3.58141e-05	0.00364295
Fuom	TC0700004493.mm.1	fucose mutarotase; fucose mutarotase (Fuom), mRNA.	5.25074	5.72932	0.0542372	0.0477538	-1.39337	3.58463e-05	0.00364295
	TC1100001226.mm.1		5.96976	5.48011	0.0586794	0.0388049	1.4041	3.60235e-05	0.00365533
Ms4a6c	TC1900000221.mm.1	membrane-spanning 4-domains, subfamily A, member 6C	7.94578	6.88091	0.243525	0.187636	2.09197	3.62666e-05	0.00367295
Ablim1	TC1900001711.mm.1	actin-binding LIM protein 1; actin-binding LIM protein 1 (Ablim1), transcript variant 2, mRNA.; actin-binding LIM protein 1 (Ablim1), transcript variant 1, mRNA.	6.81515	7.4943	0.103728	0.145947	-1.6012	3.63086e-05	0.00367295
Cdc42ep1	TC1500000654.mm.1	CDC42 effector protein (Rho GTPase binding) 1	8.46114	7.19606	0.262758	0.244847	2.4034	3.67781e-05	0.00371349
	TC0500002069.mm.1		6.79207	5.77858	0.191394	0.274508	2.01879	3.68218e-05	0.00371349
Lilra6	TC0700004635.mm.1	leukocyte immunoglobulin-like receptor, subfamily A (with TM domain), member 6	6.63929	5.92844	0.164602	0.0841592	1.63676	3.71734e-05	0.00374077
Sfxn5	TC0600002607.mm.1	sideroflexin 5; Synthetic construct Mus musculus clone IMAGE:100063877, MGC:193344 sideroflexin 5 (Sfxn5) mRNA, encodes complete protein.	7.48173	8.35907	0.249266	0.146612	-1.83699	3.72886e-05	0.00374077
Gm10319	TC0600001375.mm.1	murinoglobulin pseudogene	16.2158	17.6766	0.435373	0.168164	-2.75256	3.73135e-05	0.00374077
	TC0900002803.mm.1		7.74492	8.59829	0.0219015	0.25293	-1.80671	3.73743e-05	0.00374077
Timd4	TC1100000484.mm.1	T cell immunoglobulin and mucin domain containing 4	9.26135	8.15437	0.189701	0.35987	2.15395	3.7376e-05	0.00374077
Slc40a1	TC0100002285.mm.1	solute carrier family 40 (iron-regulated transporter), member 1	12.7227	11.6324	0.289415	0.158874	2.12909	3.74833e-05	0.00374465
Gm10734	TC1300001319.mm.1	PREDICTED: predicted gene 10734 (Gm10734), miscRNA.	7.37755	6.51818	0.14993	0.202866	1.81426	3.75283e-05	0.00374465
Igkv4-78; Igkv4-73	TC0600003556.mm.1	immunoglobulin kappa variable 4-78; immunoglobulin kappa variable 4-73	5.5066	4.73977	0.120585	0.152932	1.70153	3.75925e-05	0.0037454
Ighv1-82	TC1200002661.mm.1	immunoglobulin heavy variable 1-82	5.32166	4.35257	0.172205	0.236365	1.95761	3.78711e-05	0.0037604
Tgfa	TC0600000980.mm.1	transforming growth factor alpha	7.36101	7.8587	0.0579366	0.0688223	-1.41195	3.79233e-05	0.0037604
	TC1300001421.mm.1		6.6316	9.08407	0.283754	0.764441	-5.47352	3.79517e-05	0.0037604
	TC0X00002112.mm.1		7.28654	7.78739	0.113092	0.0709869	-1.41504	3.79712e-05	0.0037604
Icos	TC0100000490.mm.1	inducible T cell co-stimulator	6.0872	5.57525	0.079398	0.0852602	1.42597	3.80606e-05	0.0037636
	TC1200000702.mm.1		10.3605	11.8707	0.383905	0.251266	-2.8486	3.81395e-05	0.00376576
Gtf3a	TC0500001798.mm.1	general transcription factor III A	8.35848	7.78765	0.12239	0.106396	1.48539	3.8198e-05	0.0037659
Necap1	TC0600001394.mm.1	NECAP endocytosis associated 1	11.8686	11.2721	0.0868753	0.11698	1.51195	3.82726e-05	0.00376762
Ly9	TC0100003549.mm.1	lymphocyte antigen 9	5.80454	5.31951	0.09946	0.0516134	1.39962	3.85371e-05	0.0037838
Atp4a	TC0700000573.mm.1	ATPase, H+/K+ exchanging, gastric, alpha polypeptide	5.66448	5.14975	0.0622484	0.0751566	1.42873	3.85517e-05	0.0037838
Anxa6	TC1100002772.mm.1	annexin A6	11.7366	12.3958	0.175506	0.115721	-1.57923	3.86887e-05	0.00379161
Cep44	TC0800002244.mm.1	centrosomal protein 44	6.84161	7.429	0.120339	0.0690822	-1.50252	3.88937e-05	0.00380604
	TC1100000676.mm.1		5.36819	5.88223	0.0591778	0.103031	-1.42805	3.90635e-05	0.003817
Crip2	TC1200001281.mm.1	cysteine rich protein 2	13.2591	12.3945	0.191185	0.230223	1.82076	3.9481e-05	0.00385208
Soat1	TC0100003319.mm.1	sterol O-acyltransferase 1	8.25493	7.4144	0.229624	0.0651463	1.79071	3.97368e-05	0.00387132
Tet2	TC0300002982.mm.1	tet methylcytosine dioxygenase 2	7.88653	8.89672	0.0425333	0.303403	-2.01419	3.99034e-05	0.00388181
Nucb2	TC0700001684.mm.1	nucleobindin 2	7.84961	7.14158	0.084504	0.163873	1.63357	4.00706e-05	0.00389233
Pnp2	TC1400000575.mm.1	purine-nucleoside phosphorylase 2	11.4793	12.6515	0.339059	0.244978	-2.25355	4.02721e-05	0.00390616
	TC0600000238.mm.1		5.11989	6.33841	0.114607	0.37378	-2.32708	4.0569e-05	0.00392918
Tmem97	TC1100003300.mm.1	transmembrane protein 97	13.7433	11.7166	0.551834	0.547677	4.07458	4.0785e-05	0.00393857
1810008I18Rik	TC0700000987.mm.1	RIKEN cDNA 1810008I18 gene; RIKEN cDNA 1810008I18 gene (1810008I18Rik), non-coding RNA.	13.5351	11.9221	0.51616	0.0975725	3.05895	4.08074e-05	0.00393857
Lrp3	TC0700002846.mm.1	low density lipoprotein receptor-related protein 3	6.92817	7.42744	0.0365781	0.0797664	-1.41349	4.08452e-05	0.00393857
Plcb1	TC0200002056.mm.1	phospholipase C, beta 1	7.63238	8.2725	0.0968068	0.169282	-1.55846	4.09819e-05	0.00394564
Grn	TC1100001688.mm.1	granulin	13.027	12.0948	0.147582	0.231524	1.90819	4.10381e-05	0.00394564
C3ar1	TC0600003079.mm.1	complement component 3a receptor 1	6.69455	5.77315	0.174457	0.173465	1.89396	4.11416e-05	0.00394984
	TC0800000537.mm.1		6.90909	6.0832	0.228167	0.102636	1.77263	4.17241e-05	0.00399307
Cd22	TC0700002779.mm.1	CD22 antigen	6.00753	5.52346	0.0737854	0.0594059	1.39868	4.1757e-05	0.00399307
Snx8	TC0500003507.mm.1	sorting nexin 8	7.31422	6.70647	0.12201	0.0576991	1.52388	4.17736e-05	0.00399307
Atp6v0c; Atp6v0c-ps2	TC1700001619.mm.1	ATPase, H+ transporting, lysosomal V0 subunit C; ATPase, H+ transporting, lysosomal V0 subunit C, pseudogene 2	9.4173	8.80019	0.0881771	0.160932	1.5338	4.19234e-05	0.00399934
Zbtb44	TC0900000273.mm.1	zinc finger and BTB domain containing 44	9.84198	10.4116	0.103212	0.090149	-1.48413	4.19604e-05	0.00399934
	TC1000002216.mm.1		5.79005	6.28711	0.0998337	0.0335262	-1.41134	4.23889e-05	0.00403435
Apbb1ip	TC0200000352.mm.1	amyloid beta (A4) precursor protein-binding, family B, member 1 interacting protein	7.24536	6.69402	0.123301	0.0876425	1.46545	4.26415e-05	0.00405254
Ubn1	TC1600000044.mm.1	ubinuclein 1	9.16608	8.53056	0.111855	0.0975502	1.5535	4.27844e-05	0.00406027
Prodh2	TC0700000564.mm.1	proline dehydrogenase (oxidase) 2	13.563	12.9596	0.10556	0.0870763	1.51926	4.29498e-05	0.00407011
Irak3	TC1000003019.mm.1	interleukin-1 receptor-associated kinase 3	6.43887	5.81417	0.11672	0.087177	1.54189	4.34501e-05	0.00411161
	TC1400000136.mm.1		8.97169	10.0659	0.299534	0.138438	-2.13496	4.36144e-05	0.00412124
	TC0800001371.mm.1		5.62103	7.2685	0.24111	0.490576	-3.13284	4.37325e-05	0.0041265
Sec11c	TC1800000682.mm.1	SEC11 homolog C, signal peptidase complex subunit; SEC11 homolog C (S. cerevisiae)	8.53342	7.69033	0.217225	0.171767	1.79389	4.39674e-05	0.00414056
	TC0500002070.mm.1		6.30592	5.2862	0.276913	0.0911803	2.02752	4.40071e-05	0.00414056
Mcee	TC0700000979.mm.1	methylmalonyl CoA epimerase	10.689	11.2855	0.0857056	0.130479	-1.51197	4.41359e-05	0.00414676
P2rx7	TC0500001399.mm.1	purinergic receptor P2X, ligand-gated ion channel, 7	7.01308	6.4247	0.0902148	0.0845406	1.50357	4.43172e-05	0.00415581
Agxt2	TC1500002328.mm.1	alanine-glyoxylate aminotransferase 2; Synthetic construct Mus musculus clone IMAGE:100066287, MGC:195424 alanine-glyoxylate aminotransferase 2 (Agxt2) mRNA, encodes complete protein.	12.1323	13.1982	0.214868	0.275964	-2.09349	4.43582e-05	0.00415581
Mki67	TC0700004451.mm.1	antigen identified by monoclonal antibody Ki 67	10.596	7.23715	0.777924	0.632879	10.2591	4.44663e-05	0.00416003
Itpr1	TC0600001193.mm.1	inositol 1,4,5-trisphosphate receptor 1; Synthetic construct Mus musculus clone IMAGE:100069456, MGC:199358 inositol 1,4,5-triphosphate receptor 1 (Itpr1) mRNA, encodes complete protein.	9.26251	9.88143	0.0997928	0.0885588	-1.53573	4.45821e-05	0.00416495
Clec4b1	TC0600001400.mm.1	C-type lectin domain family 4, member b1; Synthetic construct Mus musculus clone IMAGE:100014929, MGC:180311 C-type lectin domain family 4, member b1 (Clec4b1) mRNA, encodes complete protein.	5.10055	4.46197	0.128821	0.090949	1.5568	4.47424e-05	0.00417402
Ddt	TC1000003225.mm.1	D-dopachrome tautomerase	9.95201	10.7442	0.115322	0.193106	-1.73165	4.51843e-05	0.00420929
Ldha-ps2	TC0400003424.mm.1	lactate dehydrogenase A, pseudogene 2	13.4598	12.3666	0.209705	0.228848	2.13348	4.53326e-05	0.00421693
Ggt6	TC1100000994.mm.1	gamma-glutamyltransferase 6	6.98244	8.22282	0.316293	0.289285	-2.36262	4.54438e-05	0.00421693
Dock11	TC0X00000313.mm.1	dedicator of cytokinesis 11	6.23862	5.65967	0.0803921	0.0948278	1.49376	4.54582e-05	0.00421693
Fam114a1	TC0500000602.mm.1	family with sequence similarity 114, member A1	10.0403	9.21895	0.214372	0.143358	1.767	4.57646e-05	0.0042394
Sik3	TC0900000550.mm.1	SIK family kinase 3	9.17547	9.91563	0.114811	0.176175	-1.67035	4.58572e-05	0.00424202
Aamdc	TC0700003765.mm.1	adipogenesis associated Mth938 domain containing	8.04932	7.48701	0.0839117	0.105446	1.47663	4.61421e-05	0.00426239
Insr	TC0800001608.mm.1	insulin receptor; Synthetic construct Mus musculus clone IMAGE:100069448, MGC:199350 insulin receptor (Insr) mRNA, encodes complete protein.; insulin receptor (Insr), mRNA.	10.8132	11.3553	0.0509119	0.0902376	-1.45606	4.628e-05	0.00426414
	TC0200003531.mm.1		8.34908	6.56211	0.435432	0.340334	3.4509	4.62904e-05	0.00426414
Aass	TC0600001926.mm.1	aminoadipate-semialdehyde synthase	13.2855	14.656	0.259233	0.425437	-2.58572	4.64509e-05	0.00427297
Mir6993	TC1900000189.mm.1	microRNA 6993	10.7485	9.85643	0.248129	0.194089	1.8559	4.66264e-05	0.00428314
Bcl2l1	TC0200004913.mm.1	BCL2-like 1; BCL2-like 1 (Bcl2l1), nuclear gene encoding mitochondrial protein, mRNA.	8.60175	8.04074	0.169681	0.0530543	1.4753	4.67304e-05	0.00428672
Emp3	TC0700003028.mm.1	epithelial membrane protein 3	8.97988	8.41541	0.168119	0.0526572	1.47884	4.70779e-05	0.00431196
LOC100862160	TC0400000375.mm.1	PREDICTED: uncharacterized LOC100862160 (LOC100862160), miscRNA.	6.36773	5.37131	0.203712	0.344292	1.99505	4.71363e-05	0.00431196
Mir145a	TC1800001425.mm.1	microRNA 145a	6.27549	7.00384	0.170134	0.134087	-1.65675	4.73927e-05	0.00432941
Cyba	TC0800003068.mm.1	cytochrome b-245, alpha polypeptide	7.36687	6.67651	0.0463545	0.163547	1.61369	4.75227e-05	0.00433528
Egln3	TC1200001742.mm.1	egl-9 family hypoxia-inducible factor 3; EGL nine homolog 3 (C. elegans)	10.9501	9.89928	0.102224	0.362732	2.07167	4.78997e-05	0.00436364
Gm26067	TC0400002327.mm.1	predicted gene, 26067 [Source:MGI Symbol;Acc:MGI:5455844]	6.63392	7.31355	0.130386	0.147361	-1.60173	4.82571e-05	0.00439013
Slc27a5	TC0700002356.mm.1	solute carrier family 27 (fatty acid transporter), member 5	14.5704	15.2854	0.141203	0.180034	-1.64144	4.84017e-05	0.00439722
Extl1	TC0400003738.mm.1	exostoses (multiple)-like 1	6.07658	4.93989	0.341219	0.121439	2.19877	4.86235e-05	0.0044113
	TC0500000358.mm.1		4.7311	4.05037	0.141776	0.141763	1.60296	4.87224e-05	0.00441419
Ppm1l	TC0300000580.mm.1	protein phosphatase 1 (formerly 2C)-like	7.72414	7.06224	0.104882	0.143894	1.58216	4.89952e-05	0.00443173
Klk1b3	TC0700000793.mm.1	kallikrein 1-related peptidase b3	5.5344	4.24063	0.342502	0.258802	2.45167	4.90864e-05	0.00443173
Serp1	TC0300002042.mm.1	stress-associated endoplasmic reticulum protein 1	13.4032	12.7379	0.131294	0.13102	1.58588	4.91175e-05	0.00443173
Nfil3	TC1300002013.mm.1	nuclear factor, interleukin 3, regulated	6.13506	7.48038	0.309839	0.243827	-2.54088	4.9522e-05	0.00446059
Dnajc4	TC1900001028.mm.1	DnaJ (Hsp40) homolog, subfamily C, member 4	9.98483	9.40227	0.0964169	0.0924662	1.49751	4.95726e-05	0.00446059
	TC0700001662.mm.1		5.35517	6.9611	0.208423	0.492776	-3.04391	4.96839e-05	0.00446179
Dqx1	TC0600000917.mm.1	DEAQ RNA-dependent ATPase	7.26772	8.63883	0.269327	0.268419	-2.5867	4.97212e-05	0.00446179
Gm25881	TC0200002490.mm.1	predicted gene, 25881 [Source:MGI Symbol;Acc:MGI:5455658]	6.00322	4.76398	0.242298	0.222064	2.36074	4.99309e-05	0.00447452
Arhgef19	TC0400001783.mm.1	Rho guanine nucleotide exchange factor (GEF) 19	7.02503	8.36619	0.0522017	0.410035	-2.53356	5.03675e-05	0.00450246
Nfib	TC0400002929.mm.1	nuclear factor I/B; nuclear factor I/B (Nfib), transcript variant 3, mRNA.	10.4395	10.976	0.0334466	0.114612	-1.45045	5.03793e-05	0.00450246
Ripk3	TC1400002103.mm.1	receptor-interacting serine-threonine kinase 3	5.95599	5.45209	0.0782545	0.033553	1.41804	5.07268e-05	0.00452738
Rassf5	TC0100003056.mm.1	Ras association (RalGDS/AF-6) domain family member 5	7.65602	6.95793	0.10303	0.17203	1.62236	5.1056e-05	0.0045506
Marcks	TC1000002008.mm.1	myristoylated alanine rich protein kinase C substrate	7.26038	6.4619	0.186807	0.167307	1.73927	5.12795e-05	0.00456436
Gda	TC1900001253.mm.1	guanine deaminase	8.597	7.99129	0.0814349	0.142491	1.52173	5.16527e-05	0.00459138
Sdr9c7	TC1000001577.mm.1	4short chain dehydrogenase/reductase family 9C, member 7	12.3664	10.6542	0.351646	0.601673	3.27649	5.19974e-05	0.00461571
	TC1600001682.mm.1		6.19297	7.15049	0.241531	0.186405	-1.94197	5.21654e-05	0.00461571
Gm20014	TC1100002033.mm.1	PREDICTED: predicted gene, 20014, transcript variant 1 (Gm20014), miscRNA.; PREDICTED: predicted gene, 20014, transcript variant 2 (Gm20014), miscRNA.	10.5907	9.661	0.206759	0.257567	1.90489	5.21662e-05	0.00461571
Sco2; Tymp	TC1500002052.mm.1	SCO cytochrome oxidase deficient homolog 2 (yeast); thymidine phosphorylase	9.16959	10.184	0.272655	0.253739	-2.02011	5.22063e-05	0.00461571
	TC1500001170.mm.1		5.47915	4.68688	0.164271	0.126717	1.7318	5.26351e-05	0.00463671
Cps1	TC0100000572.mm.1	carbamoyl-phosphate synthetase 1; carbamoyl-phosphate synthetase 1, mRNA (cDNA clone IMAGE:4160125), partial cds.	18.1391	18.9972	0.148645	0.267601	-1.81255	5.26528e-05	0.00463671
Gk	TC0X00002556.mm.1	glycerol kinase	11.4426	12.3446	0.116353	0.222884	-1.86871	5.26548e-05	0.00463671
Lman2	TC1300002055.mm.1	lectin, mannose-binding 2	13.0901	12.6659	0.0278915	0.073593	1.34178	5.37923e-05	0.00473056
Klk1b27	TC0700000788.mm.1	kallikrein 1-related peptidase b27	6.47699	4.91233	0.487254	0.227489	2.95808	5.39833e-05	0.00474105
Leo1	TC0900001016.mm.1	Leo1, Paf1/RNA polymerase II complex component, homolog (S. cerevisiae)	8.42942	9.05805	0.143916	0.0969361	-1.54611	5.42056e-05	0.00475423
Acot4	TC1200000799.mm.1	acyl-CoA thioesterase 4	11.6659	10.0368	0.415904	0.305502	3.09312	5.46178e-05	0.00477067
Spred2	TC1100000187.mm.1	sprouty-related, EVH1 domain containing 2	6.43613	6.94731	0.068977	0.153003	-1.42521	5.47022e-05	0.00477067
Gm14286; RP23-169M4.4	TC0200005022.mm.1	predicted gene 14286 [Source:MGI Symbol;Acc:MGI:3650190]; putative novel transcript	5.84055	6.35251	0.0892982	0.0936411	-1.42599	5.47153e-05	0.00477067
Gm25069	TC1700001180.mm.1	predicted gene, 25069 [Source:MGI Symbol;Acc:MGI:5454846]	9.07055	9.69814	0.110177	0.100528	-1.54499	5.47336e-05	0.00477067
Stbd1	TC0500000877.mm.1	starch binding domain 1	8.76193	7.43714	0.221318	0.466228	2.50498	5.47547e-05	0.00477067
Gm23612	TC1600000259.mm.1	predicted gene, 23612 [Source:MGI Symbol;Acc:MGI:5453389]	6.55665	7.33465	0.215155	0.0681634	-1.71475	5.54997e-05	0.0048292
Timm23	TC1400001696.mm.1	translocase of inner mitochondrial membrane 23	9.73439	10.2049	0.0633859	0.096496	-1.38559	5.57968e-05	0.00484192
	TC0600002769.mm.1		6.99372	8.04502	0.196813	0.235728	-2.0724	5.58936e-05	0.00484192
Slc13a5	TC1100003141.mm.1	solute carrier family 13 (sodium-dependent citrate transporter), member 5; Synthetic construct Mus musculus clone IMAGE:100062711, MGC:190938 solute carrier family 13 (sodium-dependent citrate transporter), member 5 (Slc13a5) mRNA, encodes complete protein.	5.18432	5.76602	0.104921	0.185225	-1.49661	5.59308e-05	0.00484192
Ctsl	TC1300002204.mm.1	cathepsin L	13.9962	15.3526	0.354522	0.300073	-2.56037	5.59395e-05	0.00484192
Acad9	TC0300000264.mm.1	acyl-Coenzyme A dehydrogenase family, member 9	9.77696	9.05638	0.111679	0.223021	1.64784	5.60546e-05	0.00484553
Gm23442	TC1700001951.mm.1	predicted gene, 23442 [Source:MGI Symbol;Acc:MGI:5453219]	8.094	8.79604	0.147791	0.124052	-1.62681	5.64752e-05	0.0048755
Gm20094	TC0200004924.mm.1	PREDICTED: predicted gene, 20094 (Gm20094), mRNA.	12.8058	12.129	0.18799	0.154084	1.59865	5.68527e-05	0.00490167
Actn1	TC1200001990.mm.1	actinin, alpha 1	10.1425	9.4199	0.142529	0.130753	1.6501	5.71664e-05	0.00491355
Gm26376	TC1700000810.mm.1	predicted gene, 26376 [Source:MGI Symbol;Acc:MGI:5456153]	6.36247	7.16204	0.130579	0.180098	-1.74058	5.71679e-05	0.00491355
F11	TC0800002142.mm.1	coagulation factor XI	14.6705	13.4529	0.372372	0.170041	2.32564	5.7214e-05	0.00491355
	TC1600001406.mm.1		7.25267	8.56344	0.25295	0.342168	-2.48074	5.74721e-05	0.0049293
Gm4024	TC1300001807.mm.1	PREDICTED: predicted pseudogene 4024 (Gm4024), mRNA.	13.6573	12.9644	0.125762	0.173397	1.61655	5.76221e-05	0.00493574
Apom	TC1700001949.mm.1	apolipoprotein M	13.3639	12.7978	0.134486	0.093093	1.48058	5.78329e-05	0.00494738
Gm24466	TC1200001901.mm.1	predicted gene, 24466 [Source:MGI Symbol;Acc:MGI:5454243]	7.68883	8.72165	0.295467	0.0837078	-2.04602	5.80732e-05	0.0049615
	TC0100000429.mm.1		11.4461	12.7032	0.415574	0.156814	-2.39013	5.82543e-05	0.00497053
Gm6733	TC1100001007.mm.1	predicted gene 6733 [Source:MGI Symbol;Acc:MGI:3645402]	9.07806	8.26573	0.1016	0.226813	1.75605	5.87928e-05	0.00500999
Mrpl18	TC1700001457.mm.1	mitochondrial ribosomal protein L18	8.50218	9.08606	0.0713747	0.184244	-1.49888	5.91895e-05	0.00502685
Gm14519	TC0X00000176.mm.1	predicted gene 14519 [Source:MGI Symbol;Acc:MGI:3646740]	9.10626	10.1642	0.199948	0.291266	-2.08195	5.92417e-05	0.00502685
	TC0X00000980.mm.1		4.72649	5.50265	0.231306	0.107742	-1.71257	5.92891e-05	0.00502685
Nat10	TC0200004228.mm.1	N-acetyltransferase 10	7.3578	7.88215	0.0493051	0.122414	-1.43828	5.92954e-05	0.00502685
Cd68	TC1100003055.mm.1	CD68 antigen (Cd68), mRNA.; CD68 antigen	10.3847	9.01968	0.406291	0.261093	2.5757	5.95618e-05	0.00504295
Treh	TC0900000519.mm.1	trehalase (brush-border membrane glycoprotein); trehalase (brush-border membrane glycoprotein) (Treh), mRNA.	5.37606	4.60415	0.231933	0.114548	1.70754	5.97638e-05	0.00504701
F9	TC0X00000548.mm.1	coagulation factor IX; Synthetic construct Mus musculus clone IMAGE:100015885, MGC:183477 coagulation factor IX (F9) mRNA, encodes complete protein.	16.592	15.9274	0.148233	0.125732	1.58513	5.97904e-05	0.00504701
	TC1600000153.mm.1		6.21636	7.0476	0.230016	0.132939	-1.77921	5.98393e-05	0.00504701
Bcl2l11	TC0200001927.mm.1	BCL2-like 11 (apoptosis facilitator); BCL2-like 11 (apoptosis facilitator) (Bcl2l11), transcript variant 2, mRNA.	6.90082	6.13796	0.270454	0.0953186	1.69684	6.0008e-05	0.00505477
Lair1	TC0700002143.mm.1	leukocyte-associated Ig-like receptor 1	6.97766	6.45911	0.0910469	0.0858917	1.43252	6.04784e-05	0.0050879
Csnk1g3	TC1800000543.mm.1	casein kinase 1, gamma 3	12.0491	11.3066	0.230793	0.104936	1.67302	6.08175e-05	0.00510842
Myo1b	TC0100002308.mm.1	myosin IB	12.0508	12.7207	0.158204	0.0928171	-1.59097	6.08772e-05	0.00510842
Gldc	TC1900001355.mm.1	glycine decarboxylase; glycine decarboxylase (Gldc), nuclear gene encoding mitochondrial protein, mRNA.	12.5531	13.4551	0.16289	0.217927	-1.86872	6.14577e-05	0.00515058
Cluh	TC1100001047.mm.1	clustered mitochondria (cluA/CLU1) homolog	13.1521	13.7145	0.160369	0.01605	-1.47677	6.15432e-05	0.00515119
Lyn	TC0400000015.mm.1	Yamaguchi sarcoma viral (v-yes-1) oncogene homolog	9.6717	9.16308	0.0887841	0.0518861	1.42268	6.16906e-05	0.00515699
Rfxank	TC0800002385.mm.1	regulatory factor X-associated ankyrin-containing protein	8.21594	9.58053	0.169081	0.382307	-2.57503	6.1884e-05	0.00516661
Ptpn22	TC0300001064.mm.1	protein tyrosine phosphatase, non-receptor type 22 (lymphoid); protein tyrosine phosphatase, non-receptor type 22 (lymphoid) (Ptpn22), mRNA.	6.2452	5.65046	0.171711	0.0542545	1.51019	6.23119e-05	0.00519167
	TC0700003078.mm.1		8.50998	7.81198	0.0709481	0.21791	1.62225	6.23416e-05	0.00519167
Slc18a1	TC0800002357.mm.1	solute carrier family 18 (vesicular monoamine), member 1	6.90483	6.25399	0.128468	0.120428	1.57008	6.29238e-05	0.00523355
Tm4sf4	TC0300000440.mm.1	transmembrane 4 superfamily member 4	9.59725	11.0334	0.497825	0.172783	-2.70596	6.30724e-05	0.0052393
Akap13	TC0700001086.mm.1	A kinase (PRKA) anchor protein 13	9.68506	9.05482	0.165749	0.093549	1.54783	6.35482e-05	0.00526818
	TC1000000247.mm.1		7.15546	8.10996	0.12594	0.308851	-1.9379	6.36241e-05	0.00526818
	TC0800002114.mm.1		9.63137	11.0303	0.395238	0.376733	-2.63709	6.36598e-05	0.00526818
Hemk1	TC0900003028.mm.1	HemK methyltransferase family member 1	6.09612	6.5503	0.0383461	0.0494237	-1.37	6.37764e-05	0.00527123
Il18bp	TC0700003850.mm.1	interleukin 18 binding protein	7.99962	7.30526	0.138772	0.167704	1.61816	6.39575e-05	0.00527957
Cyth1	TC1100004152.mm.1	cytohesin 1	9.33297	8.73699	0.143613	0.076582	1.5115	6.42268e-05	0.00529518
Adgre5; Mir1668	TC0800002558.mm.1	adhesion G protein-coupled receptor E5; microRNA 1668	10.9218	10.0787	0.240573	0.165439	1.79401	6.46755e-05	0.00532552
Nudt7	TC0800001358.mm.1	nudix (nucleoside diphosphate linked moiety X)-type motif 7	10.7	12.1545	0.553738	0.278723	-2.7405	6.50941e-05	0.0053533
Fads1	TC1900000188.mm.1	fatty acid desaturase 1	17.6202	16.4775	0.359152	0.179614	2.20802	6.52671e-05	0.00536084
Mfsd6	TC0100002324.mm.1	major facilitator superfamily domain containing 6	8.7728	8.14184	0.174343	0.07828	1.5486	6.53872e-05	0.00536402
Rnft1	TC1100001315.mm.1	ring finger protein, transmembrane 1	10.6458	11.1918	0.0783257	0.0907872	-1.46001	6.59627e-05	0.00540451
Tlcd2	TC1100004270.mm.1	TLC domain containing 2	11.5573	13.9502	0.659243	0.408599	-5.25217	6.73216e-05	0.00550235
Mnda	TC0100003889.mm.1	myeloid cell nuclear differentiation antigen	9.25247	8.25874	0.321206	0.0831837	1.99132	6.73236e-05	0.00550235
Gm11437	TC1100003409.mm.1	predicted gene 11437	10.3024	11.7781	0.379365	0.326239	-2.78103	6.74509e-05	0.00550593
AW549542	TC0500003157.mm.1	expressed sequence AW549542; expressed sequence AW549542 (AW549542), non-coding RNA.	6.31346	5.71228	0.121046	0.172774	1.51695	6.7872e-05	0.00553165
Kifc3	TC0800002739.mm.1	kinesin family member C3	6.26101	6.89776	0.0693748	0.152193	-1.55482	6.81109e-05	0.00553165
1810055G02Rik	TC1900000015.mm.1	RIKEN cDNA 1810055G02 gene	9.91811	7.61954	0.511339	0.594922	4.91969	6.81152e-05	0.00553165
Mir680-1	TC0600001539.mm.1	microRNA 680-1	6.85422	7.46841	0.0822713	0.14848	-1.5307	6.81975e-05	0.00553165
Slc9a9	TC0900001182.mm.1	solute carrier family 9 (sodium/hydrogen exchanger), member 9	8.69772	8.0745	0.161478	0.0772772	1.54031	6.82085e-05	0.00553165
Apon	TC1000001594.mm.1	apolipoprotein N; apolipoprotein N (Apon), mRNA.	14.5138	13.7015	0.22745	0.111919	1.75601	6.82692e-05	0.00553165
Mir7092	TC0X00000711.mm.1	microRNA 7092	5.12579	5.56116	0.0617707	0.0429804	-1.35227	6.84251e-05	0.00553748
Uri1	TC0700002873.mm.1	URI1, prefoldin-like chaperone	9.26808	8.81641	0.0666516	0.0502482	1.36763	6.85162e-05	0.00553806
Crp	TC0100001622.mm.1	C-reactive protein, pentraxin-related	15.959	15.2607	0.188236	0.123349	1.62261	6.86349e-05	0.00553838
	TC1300000914.mm.1		7.51444	8.49915	0.230835	0.26852	-1.97891	6.86881e-05	0.00553838
Grem2	TC0100003603.mm.1	gremlin 2 homolog, cysteine knot superfamily (Xenopus laevis)	8.31442	7.38041	0.260692	0.261345	1.91057	6.90089e-05	0.00555745
	TC0700001963.mm.1		5.52671	4.92159	0.14434	0.106721	1.5211	6.91743e-05	0.00555968
Ccdc85c	TC1200002346.mm.1	coiled-coil domain containing 85C	7.55215	6.39999	0.152	0.28933	2.22248	6.9278e-05	0.00555968
	TC1100003065.mm.1		7.01747	5.98532	0.339762	0.190601	2.04506	6.93442e-05	0.00555968
B3gat3	TC1900000166.mm.1	beta-1,3-glucuronyltransferase 3 (glucuronosyltransferase I)	8.18472	8.68026	0.123497	0.0883303	-1.40985	6.93738e-05	0.00555968
Bsg	TC1000000812.mm.1	basigin	15.4257	14.9765	0.041862	0.0591384	1.3653	6.94853e-05	0.00556186
C9	TC1500000034.mm.1	complement component 9	10.472	13.0768	0.927037	0.500544	-6.08316	6.95811e-05	0.00556278
Gm13549	TC0200003587.mm.1	predicted gene 13549 [Source:MGI Symbol;Acc:MGI:3651027]	8.98735	7.97429	0.231257	0.213739	2.01818	6.97817e-05	0.00556924
Gsr	TC0800000394.mm.1	glutathione reductase	11.1404	11.6358	0.0595219	0.0990195	-1.40972	6.98308e-05	0.00556924
Mir466q	TC0300000177.mm.1	microRNA 466q [Source:MGI Symbol;Acc:MGI:4950412]	7.79234	8.21964	0.0588548	0.0766602	-1.34472	7.0246e-05	0.00559559
Cenpf	TC0100003783.mm.1	centromere protein F	6.34846	5.35986	0.326551	0.148834	1.98426	7.04663e-05	0.00560637
Adam10	TC0900000943.mm.1	a disintegrin and metallopeptidase domain 10; Synthetic construct Mus musculus clone IMAGE:100068359, MGC:195903 a disintegrin and metallopeptidase domain 10 (Adam10) mRNA, encodes complete protein.	11.3573	10.5928	0.283664	0.0968276	1.69874	7.06582e-05	0.00561093
P2ry6	TC0700003829.mm.1	pyrimidinergic receptor P2Y, G-protein coupled, 6	6.58932	6.1186	0.0880079	0.0310068	1.3858	7.07492e-05	0.00561093
Gm14470	TC0X00000130.mm.1	predicted gene 14470 [Source:MGI Symbol;Acc:MGI:3650278]	10.4432	9.55923	0.207822	0.138821	1.84543	7.07788e-05	0.00561093
Homer2	TC0700003614.mm.1	homer homolog 2 (Drosophila); Synthetic construct Mus musculus clone IMAGE:100016307, MGC:184517 homer homolog 2 (Drosophila) (Homer2) mRNA, encodes complete protein.	8.44864	7.39593	0.443877	0.133125	2.07443	7.14076e-05	0.00565268
Cyp4f15	TC1700000567.mm.1	cytochrome P450, family 4, subfamily f, polypeptide 15	13.7155	14.5622	0.317851	0.117749	-1.79836	7.14769e-05	0.00565268
Atad3a	TC0400004151.mm.1	ATPase family, AAA domain containing 3A	7.79974	8.3843	0.0622325	0.148735	-1.49958	7.17364e-05	0.00566641
Kif20a	TC1800000291.mm.1	kinesin family member 20A	7.88029	6.12982	0.560236	0.284921	3.36468	7.2413e-05	0.005713
	TC0X00000942.mm.1		5.42854	6.00952	0.160149	0.162944	-1.49587	7.26922e-05	0.00572818
Ndufb9	TC1500000423.mm.1	NADH dehydrogenase (ubiquinone) 1 beta subcomplex, 9	16.6785	17.2494	0.133675	0.0604892	-1.48546	7.29444e-05	0.00573868
Rnd3	TC0200003512.mm.1	Rho family GTPase 3	10.2651	9.55374	0.189939	0.109592	1.63733	7.30855e-05	0.00573868
Dsg2	TC1800000157.mm.1	desmoglein 2	12.9092	13.5239	0.0614863	0.151996	-1.53118	7.31939e-05	0.00573868
Cux2	TC0500003202.mm.1	cut-like homeobox 2	8.01081	7.10278	0.177183	0.202686	1.87648	7.32413e-05	0.00573868
Magi1	TC0600002763.mm.1	membrane associated guanylate kinase, WW and PDZ domain containing 1; membrane associated guanylate kinase, WW and PDZ domain containing 1 (Magi1), transcript variant 3, mRNA.; membrane associated guanylate kinase, WW and PDZ domain containing 1 (Magi1), transcript variant 4, mRNA.; membrane associated guanylate kinase, WW and PDZ domain containing 1 (Magi1), transcript variant 1, mRNA.	8.59656	9.08246	0.092956	0.100497	-1.40046	7.32604e-05	0.00573868
Acot6	TC1200000802.mm.1	acyl-CoA thioesterase 6	5.71863	5.18576	0.0817284	0.151478	1.44681	7.38045e-05	0.00577443
	TC1700000689.mm.1		5.4403	6.71669	0.17852	0.387276	-2.42232	7.41774e-05	0.00579673
Foxn3	TC1200002203.mm.1	forkhead box N3	9.73643	9.04299	0.147117	0.151744	1.61714	7.44184e-05	0.00580183
Dpp3	TC1900000941.mm.1	dipeptidylpeptidase 3	12.1418	11.448	0.229107	0.106236	1.61762	7.45002e-05	0.00580183
	TC1400001934.mm.1		4.96057	4.41401	0.06728	0.128368	1.46061	7.45065e-05	0.00580183
	TC0100003663.mm.1		5.05003	5.96334	0.103396	0.253456	-1.88336	7.51223e-05	0.00584289
Tram1	TC0100001978.mm.1	translocating chain-associating membrane protein 1	15.7221	15.208	0.09619	0.143708	1.42806	7.5212e-05	0.00584297
Ap3s1-ps2	TC0800001108.mm.1	adaptor-related protein complex 3, sigma 1 subunit, pseudogene 2 [Source:MGI Symbol;Acc:MGI:1929217]	10.1976	9.58942	0.154319	0.0826066	1.52431	7.5694e-05	0.0058735
	TC1800000231.mm.1		9.07315	8.12337	0.182112	0.267136	1.93158	7.60368e-05	0.00589316
Gm22918	TC1000001219.mm.1	predicted gene, 22918 [Source:MGI Symbol;Acc:MGI:5452695]	7.68289	8.74132	0.302157	0.20658	-2.08265	7.663e-05	0.00592522
Gm25287	TC1000001220.mm.1	predicted gene, 25287 [Source:MGI Symbol;Acc:MGI:5455064]	7.68289	8.74132	0.302157	0.20658	-2.08265	7.663e-05	0.00592522
Wfdc17	TC1100001264.mm.1	WAP four-disulfide core domain 17	10.0706	8.87909	0.351182	0.322784	2.28384	7.6732e-05	0.00592615
Trrap	TC0500001757.mm.1	transformation/transcription domain-associated protein	8.48947	9.05314	0.0728167	0.109598	-1.47802	7.74743e-05	0.00597649
Gstt3	TC1000003226.mm.1	glutathione S-transferase, theta 3	12.7901	11.3979	0.0876516	0.605754	2.62461	7.79005e-05	0.00600234
	TC0600001666.mm.1		5.09311	5.6726	0.0971797	0.131951	-1.49433	7.8603e-05	0.0060494
Kifap3	TC0100001491.mm.1	kinesin-associated protein 3	6.72965	7.2689	0.0831492	0.128044	-1.45322	7.87499e-05	0.00605365
	TC1400000741.mm.1		6.04741	5.58361	0.0676799	0.103817	1.37917	7.93793e-05	0.00609493
Gm22243	TC0900003188.mm.1	predicted gene, 22243 [Source:MGI Symbol;Acc:MGI:5452020]	11.3058	11.8328	0.103823	0.0364117	-1.44085	7.96551e-05	0.00610899
Cfhr1	TC0100003186.mm.1	complement factor H-related 1	14.8779	15.4833	0.114878	0.164965	-1.5215	7.98396e-05	0.00611602
Ipmk	TC1000000688.mm.1	inositol polyphosphate multikinase	8.07227	8.68431	0.0435206	0.215864	-1.52842	8.03275e-05	0.00614626
Gm13244	TC0400001871.mm.1	predicted gene 13244 [Source:MGI Symbol;Acc:MGI:3650036]	9.0065	8.50759	0.0785314	0.0872117	1.41315	8.09386e-05	0.00616762
Atg4a	TC0X00001390.mm.1	autophagy related 4A, cysteine peptidase	8.97858	8.51005	0.0822304	0.14155	1.38369	8.0941e-05	0.00616762
Cox7b	TC0X00001065.mm.1	cytochrome c oxidase subunit VIIb	11.3872	11.8481	0.0328537	0.0971549	-1.37633	8.09697e-05	0.00616762
	TC0100001826.mm.1		6.78091	8.52872	0.111734	0.580857	-3.35847	8.09806e-05	0.00616762
Epsti1	TC1400001086.mm.1	epithelial stromal interaction 1 (breast)	7.13432	6.5896	0.111028	0.088319	1.45873	8.11238e-05	0.0061714
St3gal5	TC0600000841.mm.1	ST3 beta-galactoside alpha-2,3-sialyltransferase 5	13.4867	12.2043	0.121912	0.448024	2.43243	8.1234e-05	0.00617266
Aadat	TC0800000645.mm.1	aminoadipate aminotransferase	13.1313	13.9544	0.331467	0.0557985	-1.76913	8.15642e-05	0.00619062
Hmmr	TC1100002549.mm.1	hyaluronan mediated motility receptor (RHAMM)	7.95799	5.6531	0.735733	0.332595	4.94128	8.17439e-05	0.00619433
Scd2; Mir5114	TC1900000646.mm.1	stearoyl-Coenzyme A desaturase 2; microRNA 5114	8.4253	9.20763	0.293918	0.061125	-1.71992	8.18493e-05	0.00619433
Cmklr1	TC0500003043.mm.1	chemokine-like receptor 1	6.68828	6.18502	0.0534702	0.0870745	1.41741	8.18948e-05	0.00619433
Gm23487	TC0200001457.mm.1	predicted gene, 23487	11.8704	12.4688	0.156994	0.0928962	-1.51404	8.21376e-05	0.00620368
Gm23018	TC1200001867.mm.1	predicted gene, 23018 [Source:MGI Symbol;Acc:MGI:5452795]	10.2273	10.9976	0.113186	0.30874	-1.70565	8.22104e-05	0.00620368
	TC0400003555.mm.1		5.93053	6.46052	0.121711	0.0438222	-1.44392	8.23006e-05	0.00620368
	TC0800000197.mm.1		6.10042	6.90081	0.179989	0.245127	-1.74157	8.25703e-05	0.0062169
	TC1800001608.mm.1		4.95838	5.62501	0.103033	0.228916	-1.58737	8.31591e-05	0.0062541
	TC0100003491.mm.1		5.80999	6.48866	0.171285	0.12493	-1.60066	8.32876e-05	0.00625663
Iglv2; Iglc1; Iglc2; Iglc3; Iglv1; Iglj1; Iglj2; Iglj3; Iglv3	TC1600001324.mm.1	immunoglobulin lambda variable 2; Iglc1 immunoglobulin lambda constant 1; immunoglobulin lambda constant 2; Iglc3 immunoglobulin lambda constant 3; immunoglobulin lambda variable 1; Iglj1 immunoglobulin lambda joining 1; Iglj2 immunoglobulin lambda joining 2; Iglj3 immunoglobulin lambda joining 3; immunoglobulin lambda variable 3	6.22309	5.48758	0.19692	0.068116	1.66499	8.36896e-05	0.00627967
Elp4	TC0200004269.mm.1	elongation protein 4 homolog (S. cerevisiae)	9.73816	10.239	0.131015	0.0906908	-1.41505	8.38678e-05	0.00628589
Rnf170	TC0800000336.mm.1	ring finger protein 170	9.05906	10.9237	0.126976	0.627405	-3.64177	8.52393e-05	0.00637466
Larp1	TC1100000674.mm.1	La ribonucleoprotein domain family, member 1	12.352	13.1013	0.0863455	0.216477	-1.68098	8.52455e-05	0.00637466
Gm27701	TC0Y00000055.mm.1	predicted gene, 27701 [Source:MGI Symbol;Acc:MGI:5531083]	6.14796	6.97117	0.221044	0.161447	-1.76934	8.55213e-05	0.00638514
F5	TC0100001498.mm.1	coagulation factor V; Synthetic construct Mus musculus clone IMAGE:100069458, MGC:199360 coagulation factor V (F5) mRNA, encodes complete protein.	17.5309	16.7382	0.211184	0.17389	1.73232	8.56756e-05	0.00638514
	TC0500002048.mm.1		6.85166	8.41789	0.413653	0.310579	-2.96129	8.57246e-05	0.00638514
Gm20946	TC0800000207.mm.1	predicted gene, 20946 [Source:MGI Symbol;Acc:MGI:5434301]	4.6877	5.31879	0.0378561	0.18296	-1.54874	8.57729e-05	0.00638514
Slc33a1	TC0300002074.mm.1	solute carrier family 33 (acetyl-CoA transporter), member 1	11.1043	10.4259	0.122088	0.143033	1.60035	8.59236e-05	0.00638666
	TC1400002130.mm.1		5.20922	5.92055	0.181509	0.134847	-1.63731	8.59869e-05	0.00638666
Pgap1	TC0100002349.mm.1	post-GPI attachment to proteins 1	11.177	9.87068	0.454383	0.0991939	2.47312	8.62732e-05	0.00639833
	TC0100003311.mm.1		7.00612	7.67962	0.150786	0.121244	-1.59493	8.64053e-05	0.00639833
Gm11914	TC0400002338.mm.1	predicted gene 11914 [Source:MGI Symbol;Acc:MGI:3649889]	11.8304	12.6098	0.145803	0.165547	-1.71638	8.64399e-05	0.00639833
AB124611	TC0900000199.mm.1	cDNA sequence AB124611	7.93118	7.17516	0.220998	0.109804	1.68883	8.65321e-05	0.00639833
Krtcap2	TC0300000754.mm.1	keratinocyte associated protein 2	9.74482	9.02002	0.212315	0.143167	1.65268	8.67558e-05	0.00640769
Gde1	TC0700004176.mm.1	glycerophosphodiester phosphodiesterase 1	7.25973	7.92136	0.156239	0.117221	-1.58187	8.68726e-05	0.00640913
Gba2	TC0400002531.mm.1	glucosidase beta 2	6.51937	7.03515	0.0781278	0.103178	-1.42976	8.72723e-05	0.00643143
Nuf2	TC0100003500.mm.1	NUF2, NDC80 kinetochore complex component, homolog (S. cerevisiae)	6.32297	5.28896	0.29738	0.161061	2.04771	8.77788e-05	0.00645889
Fndc4	TC0500002183.mm.1	fibronectin type III domain containing 4; fibronectin type III domain containing 4 (Fndc4), mRNA.	8.25305	8.82157	0.114253	0.116701	-1.483	8.78407e-05	0.00645889
	TC1600001672.mm.1		8.86328	10.5462	0.217584	0.593991	-3.21076	8.8073e-05	0.00646876
Desi2	TC0100001680.mm.1	desumoylating isopeptidase 2	7.68476	8.17593	0.0442131	0.15754	-1.40559	8.82159e-05	0.00647204
	TC0400000800.mm.1		11.984	12.9082	0.107879	0.248562	-1.8976	8.85451e-05	0.0064849
Chpt1	TC1000002645.mm.1	choline phosphotransferase 1	9.35716	10.1418	0.155106	0.182324	-1.72268	8.85878e-05	0.0064849
Rilp	TC1100001070.mm.1	Rab interacting lysosomal protein	9.0078	9.60646	0.12507	0.168582	-1.51431	8.90852e-05	0.00651409
	TC1200001240.mm.1		9.95607	10.6763	0.144493	0.234014	-1.64747	8.92034e-05	0.0065155
Osbpl2	TC0200002783.mm.1	oxysterol binding protein-like 2	9.80702	9.33071	0.103979	0.0595237	1.39118	9.00056e-05	0.00656683
I830077J02Rik	TC0300002680.mm.1	RIKEN cDNA I830077J02 gene	6.36838	5.80722	0.171498	0.0383692	1.47545	9.01292e-05	0.00656858
Gm25099	TC0400001281.mm.1	predicted gene, 25099 [Source:MGI Symbol;Acc:MGI:5454876]	7.32084	6.44883	0.156091	0.262579	1.8302	9.04235e-05	0.00658275
Acot13	TC1300001669.mm.1	acyl-CoA thioesterase 13	13.043	13.546	0.0648378	0.121264	-1.41723	9.12744e-05	0.00663737
	TC1200000066.mm.1		7.11231	5.85782	0.405798	0.165328	2.38583	9.1385e-05	0.0066381
	TC1200000242.mm.1		6.12153	7.41362	0.313033	0.31095	-2.44883	9.15447e-05	0.00664238
Ppm1k	TC0600002351.mm.1	protein phosphatase 1K (PP2C domain containing)	10.4408	12.0519	0.518979	0.324991	-3.05479	9.21981e-05	0.00668244
Sh3glb1	TC0300003077.mm.1	SH3-domain GRB2-like B1 (endophilin); SH3-domain GRB2-like B1 (endophilin) (Sh3glb1), mRNA.	11.6617	11.0883	0.147334	0.136607	1.48809	9.27523e-05	0.00671424
	TC0500002304.mm.1		6.06755	6.77563	0.0925626	0.219155	-1.63363	9.28405e-05	0.00671424
Igfbp2	TC0100000610.mm.1	insulin-like growth factor binding protein 2	13.5414	14.1942	0.175376	0.103762	-1.57229	9.32694e-05	0.00673787
Gm4794	TC1000001986.mm.1	predicted gene 4794	17.9535	13.1288	0.338235	1.94276	28.3378	9.37748e-05	0.00676697
	TC1200002259.mm.1		6.44133	7.17355	0.17016	0.129376	-1.66119	9.39392e-05	0.00677143
	TC1300002203.mm.1		7.72153	8.19072	0.0939864	0.0708858	-1.38434	9.41309e-05	0.00677784
Gm22637	TC1400001903.mm.1	predicted gene, 22637	6.68976	7.77488	0.283778	0.261811	-2.12155	9.43487e-05	0.00678611
Myo1d	TC1100003345.mm.1	myosin ID	9.15841	9.68031	0.085163	0.0959096	-1.43584	9.46623e-05	0.00679152
Glud1; Gm3219	TC1400000373.mm.1	glutamate dehydrogenase 1; B-cell CLL/lymphoma 7C pseudogene	16.7469	17.2093	0.0961416	0.102203	-1.37787	9.4742e-05	0.00679152
Lpgat1	TC0100001855.mm.1	lysophosphatidylglycerol acyltransferase 1	12.0805	11.298	0.118288	0.164976	1.7201	9.47856e-05	0.00679152
LOC100862215	TC0900001379.mm.1	PREDICTED: uncharacterized LOC100862215, transcript variant 1 (LOC100862215), miscRNA.; PREDICTED: uncharacterized LOC100862215, transcript variant 2 (LOC100862215), miscRNA.; PREDICTED: uncharacterized LOC100862215, transcript variant 3 (LOC100862215), miscRNA.; PREDICTED: uncharacterized LOC100862215, transcript variant 4 (LOC100862215), miscRNA.	8.77513	7.35938	0.481497	0.15463	2.66798	9.48359e-05	0.00679152
	TC0900000665.mm.1		6.4177	7.27653	0.110474	0.211803	-1.81357	9.53883e-05	0.00682022
Nfyb	TC1000002572.mm.1	nuclear transcription factor-Y beta	8.43162	9.00825	0.0423835	0.130127	-1.49136	9.54434e-05	0.00682022
	TC1200000703.mm.1		9.92903	11.2052	0.377031	0.229718	-2.42195	9.57598e-05	0.00683542
Greb1l	TC1800000076.mm.1	growth regulation by estrogen in breast cancer-like	5.70902	6.48648	0.222739	0.104115	-1.71411	9.63508e-05	0.00687018
Ighv1-73	TC1200002652.mm.1	immunoglobulin heavy variable 1-73	5.80409	4.84394	0.277603	0.0767427	1.94552	9.77814e-05	0.00695329
Umps	TC1600001527.mm.1	uridine monophosphate synthetase	9.61175	9.0047	0.138538	0.0869522	1.52313	9.77993e-05	0.00695329
Sgk2	TC0200002476.mm.1	serum/glucocorticoid regulated kinase 2	11.5499	9.93404	0.294124	0.427345	3.06495	9.78328e-05	0.00695329
C330006A16Rik	TC0200003177.mm.1	RIKEN cDNA C330006A16 gene	7.2912	7.73415	0.0801544	0.089011	-1.35938	9.86491e-05	0.00700037
	TC1200000701.mm.1		9.84113	10.9064	0.326375	0.304413	-2.09256	9.87813e-05	0.00700037
Tmem189	TC0200005516.mm.1	transmembrane protein 189	7.78577	7.01685	0.223389	0.126783	1.70399	9.88135e-05	0.00700037
Snord71	TC0800001302.mm.1	small nucleolar RNA, C/D box 71	13.4039	14.1027	0.0654794	0.16962	-1.62318	9.90807e-05	0.00700701
Cd180	TC1300001155.mm.1	CD180 antigen; Synthetic construct Mus musculus clone IMAGE:100014949, MGC:180317 CD180 antigen (Cd180) mRNA, encodes complete protein.	7.931	7.06707	0.292531	0.14718	1.82	9.91197e-05	0.00700701
	TC0200005060.mm.1		7.82151	8.65345	0.218586	0.141603	-1.78008	9.95714e-05	0.00702121
	TC1300001426.mm.1		7.79995	8.33916	0.107723	0.0390592	-1.45317	9.96334e-05	0.00702121
Cd300e	TC1100004059.mm.1	CD300e antigen	7.64425	6.3505	0.370363	0.26862	2.45164	9.964e-05	0.00702121
Cdk5rap3	TC1100003627.mm.1	CDK5 regulatory subunit associated protein 3	9.0059	8.48359	0.105336	0.0878505	1.43625	0.000100009	0.00703972
	TC1200002378.mm.1		16.7604	18.269	0.510244	0.319084	-2.84537	0.000100271	0.00705062
Ighv1-9	TC1200002605.mm.1	immunoglobulin heavy variable V1-9	5.88042	4.94093	0.134883	0.256039	1.91784	0.000100503	0.00705939
Aox3	TC0100000428.mm.1	aldehyde oxidase 3	13.799	14.838	0.386209	0.0942016	-2.05491	0.000101059	0.00709089
Diaph3	TC1400002515.mm.1	diaphanous related formin 3	6.63613	5.61532	0.265764	0.175412	2.02905	0.00010131	0.00710094
Tmem243	TC0500000057.mm.1	transmembrane protein 243, mitochondrial	7.1314	7.64349	0.118012	0.111002	-1.42612	0.000101471	0.00710473
	TC0300001272.mm.1		7.18466	7.94325	0.171765	0.117019	-1.69184	0.000101661	0.00711049
	TC1900001247.mm.1		8.40527	6.46706	0.770608	0.367589	3.83228	0.000101874	0.00711778
Gm13169	TC0400001880.mm.1	predicted gene 13169 [Source:MGI Symbol;Acc:MGI:3651793]	12.1196	11.6786	0.059209	0.124006	1.35751	0.000102635	0.00716334
1110008P14Rik	TC0200003302.mm.1	RIKEN cDNA 1110008P14 gene	6.42691	5.74171	0.134495	0.238097	1.60793	0.000103264	0.00719865
Gm25003	TC0100000998.mm.1	predicted gene, 25003	13.292	13.8191	0.130563	0.0592534	-1.44104	0.000103459	0.00719865
	TC0400000641.mm.1		5.36242	6.58268	0.266633	0.368209	-2.32989	0.000103468	0.00719865
	TC1100001435.mm.1		4.62481	5.57088	0.264665	0.194998	-1.92662	0.000103959	0.00722512
Gm22232	TC0100001238.mm.1	predicted gene, 22232 [Source:MGI Symbol;Acc:MGI:5452009]	11.6778	12.2159	0.0861565	0.158982	-1.45203	0.000104181	0.00722512
Clca3a2; Clca2	TC0300003252.mm.1	chloride channel accessory 3A2; chloride channel calcium activated 2; chloride channel accessory 2	6.55305	6.03507	0.0545892	0.0979243	1.43195	0.000104211	0.00722512
Hectd1	TC1200001722.mm.1	HECT domain containing 1	12.0326	12.5483	0.0785101	0.163351	-1.42969	0.000104287	0.00722512
Csf2ra	TC1900001762.mm.1	colony stimulating factor 2 receptor, alpha, low-affinity (granulocyte-macrophage)	7.77089	7.18618	0.0776103	0.146015	1.49973	0.000104817	0.00723788
Ttyh2	TC1100001875.mm.1	tweety homolog 2 (Drosophila)	13.3145	12.7062	0.0356673	0.147737	1.52453	0.000104924	0.00723788
	TC0400002882.mm.1		6.08929	6.81812	0.0728655	0.205381	-1.65729	0.000104941	0.00723788
	TC1600002075.mm.1		16.2028	16.9011	0.158916	0.120318	-1.62264	0.000105031	0.00723788
Gm4184	TC1000001091.mm.1	PREDICTED: predicted gene 4184 (Gm4184), mRNA.	13.4197	12.6673	0.16416	0.212013	1.68456	0.000105047	0.00723788
Tnfrsf1a	TC0600001459.mm.1	tumor necrosis factor receptor superfamily, member 1a	10.4194	9.68541	0.152461	0.253304	1.66319	0.000105129	0.00723788
	TC0400003138.mm.1		4.39383	5.01439	0.159193	0.100927	-1.53747	0.000106329	0.00731286
Aldh1l1	TC0600001076.mm.1	aldehyde dehydrogenase 1 family, member L1	14.4678	15.5908	0.257416	0.276619	-2.17804	0.000106444	0.00731318
Onecut2	TC1800000662.mm.1	one cut domain, family member 2	12.8733	11.9443	0.251895	0.21634	1.90392	0.000106667	0.00732083
Cyp3a11	TC0500003600.mm.1	cytochrome P450, family 3, subfamily a, polypeptide 11	18.1298	18.6722	0.0860765	0.14046	-1.45642	0.000107001	0.00733058
	TC0200002973.mm.1		4.90887	6.05743	0.353041	0.165804	-2.21693	0.000107109	0.00733058
Med12l	TC0300000467.mm.1	mediator complex subunit 12-like; mediator of RNA polymerase II transcription, subunit 12 homolog (yeast)-like	7.75453	6.9975	0.181283	0.204077	1.69001	0.000107142	0.00733058
Idh2	TC0700003581.mm.1	isocitrate dehydrogenase 2 (NADP+), mitochondrial	11.392	10.3734	0.138507	0.339036	2.0259	0.000107527	0.00734277
Gm23542	TC0200000191.mm.1	predicted gene, 23542 [Source:MGI Symbol;Acc:MGI:5453319]	6.30237	6.86197	0.0724612	0.108215	-1.47386	0.00010755	0.00734277
Zfhx4	TC0300000017.mm.1	zinc finger homeodomain 4	7.41004	8.2457	0.235802	0.17326	-1.78467	0.000107676	0.00734277
Slc2a5	TC0400001970.mm.1	solute carrier family 2 (facilitated glucose transporter), member 5	6.71563	5.61355	0.187503	0.402826	2.14664	0.000107766	0.00734277
	TC0800003199.mm.1		5.35082	4.87273	0.110742	0.041255	1.3929	0.000108138	0.00736055
	TC0600001017.mm.1		8.09023	7.33648	0.215566	0.127303	1.68618	0.000108342	0.00736678
Snord14e	TSUnmapped00000178.mm.1	small nucleolar RNA, C/D box 14E	9.59443	10.6865	0.203427	0.430024	-2.13173	0.000108738	0.00738021
	TC1800000844.mm.1		15.1847	14.6347	0.101883	0.119719	1.46409	0.000108846	0.00738021
Nckap1l	TC1500001131.mm.1	NCK associated protein 1 like	8.5591	7.56615	0.340349	0.0733036	1.99025	0.000108875	0.00738021
Ighv1-74; Gm16710	TC1200002653.mm.1	immunoglobulin heavy variable V1-74 [Source:MGI Symbol;Acc:MGI:4439634]; predicted gene, 16710	6.41411	5.32515	0.0360622	0.377432	2.12721	0.000109162	0.00739208
	TC0500003185.mm.1		5.61944	6.04107	0.0872841	0.0586074	-1.33944	0.000109411	0.00740137
Tcn2	TC1100002103.mm.1	transcobalamin 2	13.2221	12.4033	0.167449	0.249261	1.76392	0.000109613	0.00740743
Slc37a3	TC0600002121.mm.1	solute carrier family 37 (glycerol-3-phosphate transporter), member 3	9.89973	9.38298	0.127014	0.0813621	1.43073	0.000109867	0.00741696
Nmrk1	TC1900000320.mm.1	nicotinamide riboside kinase 1	10.4908	9.17131	0.381727	0.367962	2.49579	0.000110115	0.00742613
Gm5899	TC0700001328.mm.1	predicted pseudogene 5899 [Source:MGI Symbol;Acc:MGI:3643908]	8.26175	7.82727	0.063794	0.0691057	1.35142	0.000110475	0.00743868
	TC0200002744.mm.1		5.20712	5.8126	0.159985	0.178006	-1.52149	0.000110527	0.00743868
Dlgap5	TC1400001935.mm.1	discs, large (Drosophila) homolog-associated protein 5	6.63936	5.4136	0.365903	0.207629	2.33879	0.000110844	0.00745244
Apoc1	TC0700002496.mm.1	apolipoprotein C-I	17.3929	18.0314	0.208444	0.0503165	-1.55675	0.000111099	0.00746197
Sparcl1	TC0500002887.mm.1	SPARC-like 1	6.82868	7.43558	0.0811307	0.22685	-1.52299	0.000111274	0.00746613
Gm22712	TC0200003616.mm.1	predicted gene, 22712	8.4156	9.32553	0.177425	0.234982	-1.87895	0.000111575	0.00747871
Nt5e	TC0900001128.mm.1	5 nucleotidase, ecto; 5' nucleotidase, ecto	12.1377	10.7776	0.121807	0.413035	2.56693	0.000111803	0.00748641
Gm27450	TC0900000115.mm.1	predicted gene, 27450 [Source:MGI Symbol;Acc:MGI:5530832]	11.043	11.7239	0.138125	0.13643	-1.6031	0.000112161	0.00750273
Inhbc	TC1000003115.mm.1	inhibin beta-C	13.4107	11.9421	0.224682	0.397552	2.76758	0.000112544	0.00751342
Tspan7	TC0X00000126.mm.1	tetraspanin 7	11.8706	10.7962	0.297232	0.447962	2.10588	0.000112562	0.00751342
Hal	TC1000001133.mm.1	histidine ammonia lyase	15.2939	16.4587	0.312826	0.375685	-2.24203	0.000112996	0.00751342
	TC0X00001527.mm.1		7.77609	8.60257	0.224435	0.156585	-1.77335	0.000113092	0.00751342
Birc6	TC1700001160.mm.1	baculoviral IAP repeat-containing 6; baculoviral IAP repeat-containing 6 (Birc6), mRNA.	10.7962	11.2707	0.0956137	0.0998606	-1.38949	0.000113109	0.00751342
Saa2	TC0700000878.mm.1	serum amyloid A 2	11.115	9.13514	0.461982	0.656798	3.94464	0.000113113	0.00751342
Gm26443	TC0700000621.mm.1	predicted gene, 26443 [Source:MGI Symbol;Acc:MGI:5456220]	6.44894	7.31583	0.214474	0.195579	-1.82372	0.0001132	0.00751342
4930481A15Rik	TC1900000064.mm.1	RIKEN cDNA 4930481A15 gene; RIKEN cDNA 4930481A15 gene (4930481A15Rik), transcript variant 1, non-coding RNA.; RIKEN cDNA 4930481A15 gene (4930481A15Rik), transcript variant 2, non-coding RNA.	8.3233	8.7693	0.0965308	0.039065	-1.36226	0.000113232	0.00751342
Mt1	TC0800001095.mm.1	metallothionein 1	17.6069	16.3155	0.0635047	0.500303	2.44759	0.000113813	0.00754435
Gm20735	TC0800003070.mm.1	predicted gene, 20735	5.7348	4.96519	0.251208	0.10052	1.7048	0.000113991	0.00754856
Gpc4	TC0X00002207.mm.1	glypican 4	11.2794	11.8437	0.20696	0.0453875	-1.4787	0.00011413	0.00755018
Srcap; Tmem265	TC0700001851.mm.1	Snf2-related CREBBP activator protein; transmembrane protein 265	9.27698	9.90558	0.14029	0.106519	-1.54606	0.00011441	0.00756115
Birc3	TC0900001722.mm.1	baculoviral IAP repeat-containing 3	8.68817	7.99177	0.211747	0.125066	1.62046	0.000114909	0.00758046
Mylk	TC1600000487.mm.1	myosin, light polypeptide kinase	8.37431	9.34765	0.108637	0.266151	-1.96339	0.000115031	0.00758046
	TC1200000379.mm.1		11.7714	12.559	0.263791	0.136695	-1.72625	0.000115047	0.00758046
	TC0400001478.mm.1		6.25422	7.23463	0.274504	0.223902	-1.97303	0.000115432	0.00759579
	TC1700002663.mm.1		4.51408	5.4615	0.215791	0.238166	-1.92842	0.00011551	0.00759579
Gpr65	TC1200000959.mm.1	G-protein coupled receptor 65	6.77695	6.16175	0.18336	0.103825	1.53177	0.000115674	0.007599
Pcp4l1	TC0100003531.mm.1	Purkinje cell protein 4-like 1	6.42175	8.15459	0.0865916	0.554743	-3.32383	0.000115936	0.00760218
Dapk1	TC1300000735.mm.1	death associated protein kinase 1; death associated protein kinase 1 (Dapk1), transcript variant 1, mRNA.	11.1066	12.3721	0.212241	0.45876	-2.40408	0.000115953	0.00760218
Mir297a-4	TC0200000202.mm.1	microRNA 297a-4 [Source:MGI Symbol;Acc:MGI:3718466]	6.40954	7.03318	0.0876922	0.168948	-1.54076	0.000116602	0.00762619
Agpat3	TC1000002448.mm.1	1-acylglycerol-3-phosphate O-acyltransferase 3	11.1119	10.5299	0.0735242	0.181695	1.49692	0.000116619	0.00762619
Serpina10	TC1200002271.mm.1	serine (or cysteine) peptidase inhibitor, clade A (alpha-1 antiproteinase, antitrypsin), member 10	16.2397	15.0843	0.129891	0.41	2.2274	0.000116666	0.00762619
Cox5a	TC0900000705.mm.1	cytochrome c oxidase subunit Va	11.6409	12.0318	0.0497081	0.0356365	-1.31119	0.000116784	0.00762636
Igkv4-80	TC0600003554.mm.1	immunoglobulin kappa variable 4-80	6.37331	4.94809	0.282676	0.410539	2.68555	0.000117249	0.00763859
Tmem150a	TC0600000849.mm.1	transmembrane protein 150A	11.4504	12.5189	0.18923	0.409625	-2.09729	0.000117323	0.00763859
Cdt1	TC0800001493.mm.1	chromatin licensing and DNA replication factor 1	5.90721	5.30958	0.206468	0.0427352	1.51323	0.000117396	0.00763859
Gm19967	TC1100000970.mm.1	predicted gene, 19967	7.21254	7.79892	0.105849	0.163164	-1.50147	0.000117435	0.00763859
Setd1a	TC0700004629.mm.1	SET domain containing 1A	7.16443	7.58138	0.0533795	0.0377957	-1.3351	0.000118108	0.00767304
Camk2b	TC1100002158.mm.1	calcium/calmodulin-dependent protein kinase II, beta; calcium/calmodulin-dependent protein kinase II, beta (Camk2b), transcript variant 3, mRNA.	7.87905	6.17977	0.59881	0.213371	3.2474	0.000118197	0.00767304
	TC1900000202.mm.1		6.21163	6.73872	0.202767	0.0349058	-1.44102	0.000118943	0.00771121
Tspan31	TC1000003096.mm.1	tetraspanin 31	17.1039	16.5784	0.0971952	0.128222	1.43938	0.000119019	0.00771121
Nnt	TC1300002740.mm.1	nicotinamide nucleotide transhydrogenase; nicotinamide nucleotide transhydrogenase (Nnt), transcript variant 2, long non-coding RNA.	10.2789	9.62839	0.15085	0.162245	1.56977	0.00011935	0.00771831
Kcnj16	TC1100001848.mm.1	potassium inwardly-rectifying channel, subfamily J, member 16	6.46955	5.87003	0.160176	0.141247	1.51521	0.000119363	0.00771831
	TC1200000413.mm.1		9.74141	8.85805	0.215323	0.272962	1.84467	0.000119891	0.00774223
Gm4673	TC0700000582.mm.1	predicted gene 4673	6.93768	7.67572	0.193641	0.223279	-1.66791	0.000119967	0.00774223
	TC0800001691.mm.1		7.1621	9.87103	0.60086	0.788042	-6.53836	0.000120702	0.00778204
Mme	TC0300000500.mm.1	membrane metallo endopeptidase; membrane metallo endopeptidase (Mme), mRNA.	11.701	12.4288	0.246409	0.164467	-1.65604	0.000120936	0.00778909
Pdia6	TC1200000139.mm.1	protein disulfide isomerase associated 6	14.6346	13.7738	0.19809	0.328826	1.8161	0.000121048	0.00778909
Kcnk5	TC1400001528.mm.1	potassium channel, subfamily K, member 5	10.5382	9.80963	0.111211	0.208149	1.65705	0.000121346	0.00780068
LOC100862049	TC1500002315.mm.1	PREDICTED: uncharacterized LOC100862049 (LOC100862049), miscRNA.	8.1511	7.49603	0.146437	0.122487	1.5747	0.000123331	0.00791613
Gba	TC0300000750.mm.1	glucosidase, beta, acid	10.2705	9.66883	0.120447	0.137165	1.51746	0.000123382	0.00791613
Dnmt3a	TC1200000016.mm.1	DNA methyltransferase 3A	7.62722	7.00934	0.207498	0.115719	1.53462	0.000123561	0.00791988
Milr1	TC1100001785.mm.1	mast cell immunoglobulin like receptor 1	5.62499	5.20554	0.056373	0.0546186	1.33742	0.00012402	0.00794159
Cd52	TC0400003724.mm.1	CD52 antigen	6.64328	6.0768	0.167005	0.0457573	1.48091	0.00012418	0.00794416
	TC1000003079.mm.1		6.45311	5.91016	0.160356	0.0334189	1.45696	0.000124885	0.00797519
	TC0500003689.mm.1		6.30762	6.90245	0.0945698	0.154509	-1.51028	0.000124907	0.00797519
Ppp1r15b	TC0100001202.mm.1	protein phosphatase 1, regulatory (inhibitor) subunit 15b; Synthetic construct Mus musculus clone IMAGE:100062782, MGC:190960 protein phosphatase 1, regulatory (inhibitor) subunit 15b (Ppp1r15b) mRNA, encodes complete protein.	10.7767	9.97819	0.213522	0.0984348	1.73928	0.000125213	0.0079829
Gm16587; RP23-202J6.2	TC0100003419.mm.1	predicted gene 16587 [Source:MGI Symbol;Acc:MGI:4415007]; Novel transcript	6.69023	5.79471	0.263201	0.245644	1.86028	0.000125361	0.0079829
	TC1900001424.mm.1		6.50637	7.70282	0.360978	0.220162	-2.29176	0.000125391	0.0079829
Cap1	TC0400003473.mm.1	CAP, adenylate cyclase-associated protein 1 (yeast)	12.2043	11.5812	0.12832	0.139754	1.54012	0.000126006	0.00801372
Copb2	TC0900001236.mm.1	coatomer protein complex, subunit beta 2 (beta prime)	13.6409	13.0135	0.158702	0.105992	1.54481	0.000126118	0.00801372
C1qb	TC0400003792.mm.1	complement component 1, q subcomponent, beta polypeptide	12.2509	10.7607	0.221312	0.648373	2.80918	0.000126665	0.00803752
Maf	TC0800002992.mm.1	avian musculoaponeurotic fibrosarcoma (v-maf) AS42 oncogene homolog	11.2744	10.718	0.0961537	0.111136	1.47063	0.000126736	0.00803752
Hacd4	TC0400003000.mm.1	3-hydroxyacyl-CoA dehydratase 4	6.76706	5.8984	0.275396	0.0565265	1.82597	0.000127459	0.00807561
Ciart	TC0300002489.mm.1	circadian associated repressor of transcription	5.81202	4.73791	0.377718	0.155497	2.10542	0.00012858	0.00813879
	TC0200000744.mm.1		5.05508	4.51186	0.155527	0.140444	1.45722	0.000128955	0.00815469
	TC0300002891.mm.1		13.8239	14.979	0.350891	0.362535	-2.22699	0.000129506	0.00817421
Yars	TC0400001515.mm.1	tyrosyl-tRNA synthetase	8.47156	7.95062	0.117922	0.0752387	1.43488	0.000129511	0.00817421
Gm14630	TC0X00002275.mm.1	predicted gene 14630 [Source:MGI Symbol;Acc:MGI:3705376]	8.63959	9.24252	0.0745724	0.173558	-1.51879	0.000129814	0.00818545
D930015E06Rik	TC0300002237.mm.1	RIKEN cDNA D930015E06 gene	9.82731	8.69767	0.328068	0.416191	2.18804	0.000130405	0.0082149
Gm13306; Ccl27b; Gm2506; Ccl27a	TC4_JH584294_random00000001.mm.1	predicted gene 13306 (Gm13306), transcript variant 2, mRNA.; chemokine (C-C motif) ligand 27b (Ccl27b), transcript variant 2, mRNA.; chemokine (C-C motif) ligand 27b (Ccl27b), transcript variant 3, mRNA.; predicted gene 13306 (Gm13306), transcript variant 3, mRNA.; predicted gene 2506 (Gm2506), transcript variant 2, mRNA.; predicted gene 2506 (Gm2506), transcript variant 3, mRNA.; chemokine (C-C …	7.39133	8.13223	0.155179	0.183644	-1.67122	0.000130645	0.00822216
Ppp2r5a	TC0100003806.mm.1	protein phosphatase 2, regulatory subunit B, alpha; protein phosphatase 2, regulatory subunit B (B56), alpha isoform; protein phosphatase 2, regulatory subunit B', alpha	15.6709	15.2125	0.0407987	0.121581	1.37401	0.000130917	0.00823142
	TC1600000061.mm.1		6.31172	6.88659	0.142305	0.113504	-1.48954	0.00013116	0.00823888
Gm9826	TC0100000030.mm.1	predicted gene 9826 [Source:MGI Symbol;Acc:MGI:3642725]	13.914	14.6687	0.163025	0.162851	-1.68735	0.000131357	0.00824335
A430046D13Rik	TC1000001613.mm.1	Riken cDNA A430046D13 gene	8.01636	7.4959	0.0960853	0.115945	1.43441	0.000131762	0.00825751
BC089597	TC1000001576.mm.1	cDNA sequence BC089597	16.3486	15.8379	0.0932011	0.0690145	1.42477	0.000131833	0.00825751
Ighv1-12	TC1200002598.mm.1	immunoglobulin heavy variable V1-12 [Source:MGI Symbol;Acc:MGI:3646284]	10.7722	9.02416	0.373408	0.554773	3.35897	0.000132189	0.00827199
Pygl	TC1200001885.mm.1	liver glycogen phosphorylase	13.9445	14.6985	0.0626172	0.198557	-1.68642	0.000132737	0.00829838
	TC1200002202.mm.1		12.1195	11.5212	0.163078	0.134341	1.51387	0.000134214	0.00837884
Ms4a4c	TC1900000217.mm.1	membrane-spanning 4-domains, subfamily A, member 4C	7.42296	6.78626	0.179782	0.149278	1.55476	0.000134299	0.00837884
Ccl25	TC0800000034.mm.1	chemokine (C-C motif) ligand 25	6.96114	7.37443	0.0911493	0.0130103	-1.33172	0.000134405	0.00837884
	TC1700002664.mm.1		6.18543	7.29104	0.145066	0.457131	-2.15189	0.000135306	0.00842705
Tpx2	TC0200002301.mm.1	TPX2, microtubule-associated protein homolog (Xenopus laevis)	7.47216	5.96124	0.502105	0.193943	2.84991	0.000135567	0.00843534
Pnpla6	TC0800000011.mm.1	patatin-like phospholipase domain containing 6	7.9359	8.76081	0.0839718	0.310979	-1.77143	0.000136076	0.00845904
	TC0400003458.mm.1		6.36765	7.08641	0.0676135	0.203486	-1.64577	0.00013663	0.00847993
Sdc3	TC0400001555.mm.1	syndecan 3	8.81459	8.18809	0.0841103	0.246981	1.54381	0.000136669	0.00847993
	TC1800001052.mm.1		3.87068	4.92482	0.229291	0.225798	-2.07648	0.000137219	0.00849818
Igkv4-70	TC0600003560.mm.1	immunoglobulin kappa chain variable 4-70	6.40143	5.81249	0.101153	0.175064	1.50414	0.000137221	0.00849818
Gm12245	TC1100002807.mm.1	predicted gene 12245 [Source:MGI Symbol;Acc:MGI:3649494]	5.66233	6.68323	0.186874	0.294574	-2.02919	0.00013754	0.00850878
Gm22622	TC0600002388.mm.1	predicted gene, 22622 [Source:MGI Symbol;Acc:MGI:5452399]	4.44739	4.93593	0.120575	0.0515098	-1.40303	0.00013765	0.00850878
Itm2c	TC0100000774.mm.1	integral membrane protein 2C	8.24981	7.82555	0.101044	0.123188	1.34188	0.000138031	0.00851804
Xpot	TC1000003050.mm.1	exportin, tRNA (nuclear export receptor for tRNAs)	11.1414	10.6799	0.0725656	0.0667637	1.37696	0.000138058	0.00851804
Psmd11	TC1100001206.mm.1	proteasome (prosome, macropain) 26S subunit, non-ATPase, 11	11.4456	11.9757	0.0803676	0.124264	-1.44403	0.00013882	0.00855703
	TC1500001962.mm.1		6.09159	5.50733	0.122076	0.149052	1.49927	0.000139298	0.00857844
Urah	TC0700002024.mm.1	urate (5-hydroxyiso-) hydrolase	9.54227	10.0292	0.0642539	0.112181	-1.40147	0.000139705	0.0085955
Racgap1	TC1500002217.mm.1	Rac GTPase-activating protein 1	5.8157	4.90786	0.264521	0.140819	1.87624	0.000139853	0.00859661
Mbnl2	TC1400001303.mm.1	muscleblind-like 2	9.60456	9.18416	0.11891	0.0561455	1.33831	0.000140329	0.00861782
Cdh1	TC0800001255.mm.1	cadherin 1	9.74326	10.4262	0.190297	0.173628	-1.60541	0.000140636	0.00862864
Hmgn5	TC0X00002853.mm.1	high-mobility group nucleosome binding domain 5	10.7045	11.3108	0.14177	0.140304	-1.52231	0.000140912	0.00863755
	TC1400001904.mm.1		5.99446	6.74256	0.112281	0.25191	-1.67958	0.000141084	0.00864007
	TC0600002765.mm.1		7.34791	8.30026	0.280472	0.17938	-1.93502	0.000142182	0.00869345
Tm6sf1	TC0700001178.mm.1	transmembrane 6 superfamily member 1	6.78756	6.31703	0.0962349	0.0825852	1.38561	0.000142299	0.00869345
Pgk1-rs7	TC1200001415.mm.1	phosphoglycerate kinase-1, related sequence-7 [Source:MGI Symbol;Acc:MGI:97562]	14.6229	15.1667	0.0738803	0.121011	-1.45784	0.000142351	0.00869345
LOC100862001	TC1100001423.mm.1	PREDICTED: uncharacterized LOC100862001 (LOC100862001), miscRNA.	6.94756	6.06725	0.266524	0.169997	1.84076	0.000142679	0.00870538
Cyc1	TC1500000587.mm.1	cytochrome c-1	10.6888	11.14	0.149298	0.0436348	-1.36721	0.000142972	0.00871103
Lmnb2	TC1000002519.mm.1	lamin B2	6.35031	5.83476	0.15987	0.0411854	1.42954	0.000143075	0.00871103
Spry4	TC1800001234.mm.1	sprouty homolog 4 (Drosophila)	6.05406	7.8624	0.360745	0.511723	-3.50239	0.000143167	0.00871103
Dpagt1	TC0900000504.mm.1	dolichyl-phosphate (UDP-N-acetylglucosamine) acetylglucosaminephosphotransferase 1 (GlcNAc-1-P transferase)	11.5052	10.8799	0.106116	0.163255	1.54248	0.000143488	0.00872247
Kif1c; Mir6925	TC1100000965.mm.1	kinesin family member 1C; microRNA 6925; Synthetic construct Mus musculus clone IMAGE:100068089, MGC:195706 kinesin family member 1C (Kif1c) mRNA, encodes complete protein.	9.04626	9.65238	0.109687	0.150596	-1.52216	0.000143733	0.00872932
Cd81	TC0700002088.mm.1	CD81 antigen	17.4653	16.9918	0.0798749	0.11073	1.38844	0.000144543	0.00877046
Ogn	TC1300000569.mm.1	osteoglycin	6.7127	7.57517	0.198546	0.28144	-1.81814	0.000145058	0.00879361
Tmem86a	TC0700000886.mm.1	transmembrane protein 86A	7.80002	7.2242	0.0956152	0.163259	1.49053	0.000145303	0.00880035
Iqgap1	TC0700003597.mm.1	IQ motif containing GTPase activating protein 1	8.57725	8.05176	0.15192	0.0479421	1.43941	0.000145894	0.00882809
Rnf24	TC0200004651.mm.1	ring finger protein 24	6.89954	6.2784	0.104653	0.216612	1.5381	0.000146063	0.00883015
Clptm1l	TC1300000884.mm.1	CLPTM1-like	12.8456	12.1669	0.209689	0.105855	1.60066	0.00014683	0.00886358
	TC0900002336.mm.1		7.94386	8.79171	0.166636	0.257091	-1.79982	0.000146884	0.00886358
	TC0100001443.mm.1		7.31137	7.93786	0.123822	0.168646	-1.5438	0.000147252	0.00887764
Gadd45b	TC1000000877.mm.1	growth arrest and DNA-damage-inducible 45 beta	9.08863	7.41003	0.673235	0.138608	3.20119	0.000147481	0.00888336
Rnd1	TC1500002183.mm.1	Rho family GTPase 1	6.30003	7.74232	0.246248	0.441021	-2.71752	0.000147961	0.00889711
	TC0800001366.mm.1		5.23923	6.05238	0.305127	0.0547494	-1.75704	0.000147979	0.00889711
Oasl2	TC0500001239.mm.1	2-5 oligoadenylate synthetase-like 2; 2'-5' oligoadenylate synthetase-like 2	6.92103	6.2397	0.201623	0.0951187	1.60363	0.000148157	0.00889969
Ctsb	TC1400000895.mm.1	cathepsin B	17.6534	17.0328	0.0838432	0.164004	1.53751	0.000148587	0.00890403
Ltbr	TC0600003145.mm.1	lymphotoxin B receptor	9.48726	8.98712	0.128752	0.119247	1.41434	0.000148729	0.00890403
Tlr2	TC0300002236.mm.1	toll-like receptor 2	6.87323	6.1467	0.142707	0.176761	1.65465	0.000148873	0.00890403
Dhrs9	TC0200001006.mm.1	dehydrogenase/reductase (SDR family) member 9	6.39301	7.66525	0.447239	0.227925	-2.41536	0.000148916	0.00890403
Psd3	TC0800002339.mm.1	pleckstrin and Sec7 domain containing 3	9.48423	9.83835	0.0696087	0.00875405	-1.27821	0.000148965	0.00890403
Gm13233	TC0400001887.mm.1	predicted gene 13233 [Source:MGI Symbol;Acc:MGI:3649253]	10.2701	9.77107	0.0488766	0.142056	1.41329	0.000149039	0.00890403
	TC1600000633.mm.1		10.8359	11.915	0.189821	0.306396	-2.11271	0.000149972	0.0089516
Ttc39b	TC0400002945.mm.1	tetratricopeptide repeat domain 39B	10.4871	9.40065	0.0773807	0.334444	2.12351	0.000150202	0.00895249
Uck2	TC0100003477.mm.1	uridine-cytidine kinase 2	5.19219	4.67021	0.133728	0.0929694	1.43593	0.000150258	0.00895249
	TC1100001792.mm.1		6.96903	5.68248	0.516439	0.0836588	2.43943	0.000150969	0.00897982
Gm10177	TC0900000360.mm.1	predicted gene 10177	12.6969	12.0596	0.28079	0.117285	1.55549	0.00015102	0.00897982
	TC0400001572.mm.1		7.55549	8.18574	0.165567	0.0932482	-1.54783	0.000151125	0.00897982
Tmc3	TC0700001197.mm.1	transmembrane channel-like gene family 3; Synthetic construct Mus musculus clone IMAGE:100062258, MGC:190435 transmembrane channel-like gene family 3 (Tmc3) mRNA, encodes complete protein.	5.05356	4.68191	0.0373399	0.0322967	1.29384	0.000151272	0.00898047
Gm13509	TC0200000797.mm.1	predicted gene 13509 [Source:MGI Symbol;Acc:MGI:3649640]	14.852	14.3308	0.0644808	0.135589	1.43514	0.000151517	0.0089869
Metap1	TC0300003020.mm.1	methionyl aminopeptidase 1	11.9974	11.4602	0.12293	0.0934196	1.45112	0.0001525	0.00903133
Copz2	TC1100001520.mm.1	coatomer protein complex, subunit zeta 2	10.9255	10.4164	0.147279	0.0373656	1.42314	0.00015254	0.00903133
Neurl4	TC1100000928.mm.1	neuralized E3 ubiquitin protein ligase 4; neuralized homolog 4 (Drosophila)	7.36855	7.79802	0.0330511	0.0955373	-1.34674	0.000152856	0.00904191
	TC1400000273.mm.1		6.5506	7.22415	0.212471	0.16122	-1.59499	0.000153902	0.00908417
	TC1200000244.mm.1		4.87649	6.23874	0.487883	0.250087	-2.57086	0.000153971	0.00908417
Cyp2d37-ps	TC1500001954.mm.1	cytochrome P450, family 2, subfamily d, polypeptide 37, pseudogene	14.7932	13.5912	0.411053	0.231539	2.30062	0.000153983	0.00908417
Nme7	TC0100001502.mm.1	NME/NM23 family member 7	7.46682	8.014	0.129741	0.140781	-1.46123	0.000154534	0.0091085
Naip2	TC1300002530.mm.1	NLR family, apoptosis inhibitory protein 2	8.33981	7.89454	0.0646934	0.10426	1.36157	0.000155068	0.00912852
Kcna2	TC0300001112.mm.1	potassium voltage-gated channel, shaker-related subfamily, member 2	6.20988	5.65405	0.161785	0.0754847	1.47001	0.00015515	0.00912852
	TC0X00000334.mm.1		13.6586	13.0245	0.156448	0.148143	1.55196	0.000155461	0.00913865
Arhgap25	TC0600002656.mm.1	Rho GTPase activating protein 25	6.67083	6.25769	0.0766207	0.102833	1.33158	0.000155994	0.00916181
	TC1300001813.mm.1		6.00861	7.37512	0.422476	0.323982	-2.57847	0.000156544	0.00917382
Gm4242	TC1900001763.mm.1	Gm4242 predicted gene 4242	5.37838	4.84639	0.153415	0.111433	1.44593	0.00015683	0.00917382
Asah1	TC0800002119.mm.1	N-acylsphingosine amidohydrolase 1	10.5164	9.96513	0.0831733	0.13373	1.46535	0.000156838	0.00917382
	TC1400001732.mm.1		7.22924	7.99569	0.22974	0.0727386	-1.70108	0.000156843	0.00917382
	TC0700004099.mm.1		7.80443	6.47418	0.277354	0.411459	2.51446	0.000156969	0.00917382
Fam19a2	TC1000001518.mm.1	family with sequence similarity 19, member A2	6.38244	5.61964	0.11514	0.202129	1.69679	0.000157033	0.00917382
Cxcl9	TC0500002755.mm.1	chemokine (C-X-C motif) ligand 9	11.7173	10.1459	0.264491	0.466585	2.97193	0.000157351	0.00918106
Acy3	TC1900000022.mm.1	aspartoacylase (aminoacylase) 3 (Acy3), mRNA.; aspartoacylase (aminoacylase) 3	13.2838	12.4763	0.133613	0.347722	1.75019	0.000157435	0.00918106
Khk	TC0500000306.mm.1	ketohexokinase	13.0384	13.9153	0.200219	0.256995	-1.83637	0.000159076	0.00925186
	TC1000000393.mm.1		5.65579	6.30658	0.0967333	0.16802	-1.57002	0.000159113	0.00925186
Aurka	TC0200005271.mm.1	aurora kinase A	7.084	6.17382	0.338294	0.162985	1.87927	0.000159165	0.00925186
Ttc13	TC0800003173.mm.1	tetratricopeptide repeat domain 13	8.31798	7.94567	0.0510658	0.0405252	1.29442	0.000159239	0.00925186
Gm11633	TC1100001554.mm.1	predicted gene 11633 [Source:MGI Symbol;Acc:MGI:3650676]	7.77062	8.22546	0.0745145	0.131325	-1.37063	0.00015935	0.00925186
Upb1	TC1000000713.mm.1	ureidopropionase, beta	11.6539	12.2563	0.150096	0.119111	-1.51819	0.000159533	0.00925233
Kif22	TC0700004310.mm.1	kinesin family member 22	5.96046	5.27273	0.16181	0.137653	1.61075	0.000159639	0.00925233
Rgs2	TC0100003204.mm.1	regulator of G-protein signaling 2	6.89659	6.39272	0.114539	0.0818411	1.41801	0.000160324	0.00928323
	TC1800001191.mm.1		4.78777	5.29118	0.092478	0.169541	-1.41756	0.000160454	0.00928323
Gm10171	TC0100003562.mm.1	predicted gene 10171	13.8556	14.3411	0.041885	0.144336	-1.40014	0.00016096	0.00930437
Tbc1d16	TC1100004177.mm.1	TBC1 domain family, member 16	7.73123	6.9474	0.208725	0.117605	1.7217	0.000161216	0.00931098
	TC1300000428.mm.1		6.78727	5.89124	0.219141	0.263047	1.86093	0.000161614	0.00932584
Gm17133; RP23-375G9.2	TC1700002405.mm.1	predicted gene 17133 [Source:MGI Symbol;Acc:MGI:4937960]; novel transcript	5.89212	5.28394	0.11792	0.127827	1.52433	0.000161808	0.00932885
Ucp2	TC0700001409.mm.1	uncoupling protein 2 (mitochondrial, proton carrier)	12.4917	10.1373	0.174991	1.13308	5.11362	0.000162106	0.0093379
Gm9843	TC1600001925.mm.1	predicted gene 9843 [Source:MGI Symbol;Acc:MGI:3708621]	12.7748	13.3654	0.101673	0.180255	-1.50593	0.000162262	0.00933861
Tc2n	TC1200002241.mm.1	tandem C2 domains, nuclear; tandem C2 domains, nuclear (Tc2n), transcript variant 1, mRNA.	7.71786	8.24106	0.162446	0.0382709	-1.43714	0.000162402	0.00933861
LOC100862078	TC0900001432.mm.1	PREDICTED: uncharacterized LOC100862078 (LOC100862078), miscRNA.	7.3538	8.81269	0.237776	0.530552	-2.74899	0.000162646	0.00934448
B630019A10Rik	TC1600000332.mm.1	RIKEN cDNA B630019A10 gene	9.60922	10.8931	0.369926	0.350102	-2.43487	0.000162852	0.00934816
Gtf2i	TC0500003369.mm.1	general transcription factor II I	10.1001	10.5457	0.0187306	0.106229	-1.36181	0.00016392	0.00939721
Afmid	TC1100004284.mm.1	arylformamidase	10.9324	11.9673	0.255324	0.228545	-2.04894	0.000164113	0.00939721
Ighv1-55	TC1200002632.mm.1	immunoglobulin heavy variable 1-55	6.93136	5.79974	0.34067	0.231573	2.19106	0.000164254	0.00939721
Ccnd1; Mir3962	TC0700004610.mm.1	cyclin D1; microRNA 3962	8.54487	9.70248	0.423332	0.233305	-2.23089	0.000164276	0.00939721
Gm10061	TC1600000972.mm.1	predicted gene 10061 [Source:MGI Symbol;Acc:MGI:3642175]	7.02069	7.5076	0.0910486	0.119038	-1.40145	0.000164601	0.00940765
Med12	TC0X00003395.mm.1	mediator complex subunit 12; mediator of RNA polymerase II transcription, subunit 12 homolog (yeast)	8.17195	8.73152	0.125011	0.118165	-1.47383	0.000165104	0.0094232
Plbd2	TC0500003168.mm.1	phospholipase B domain containing 2	7.96934	8.41296	0.0815192	0.0800676	-1.36001	0.000165291	0.0094232
Sdhd	TC0900002271.mm.1	succinate dehydrogenase complex, subunit D, integral membrane protein	12.664	13.2351	0.174243	0.140163	-1.48565	0.000165366	0.0094232
Pla2g4a	TC0100003233.mm.1	phospholipase A2, group IVA (cytosolic, calcium-dependent)	6.73311	6.15211	0.175401	0.0951128	1.49589	0.000165445	0.0094232
Gnat1	TC0900003041.mm.1	guanine nucleotide binding protein, alpha transducing 1	7.86244	6.10586	0.682632	0.27018	3.37894	0.000165696	0.00942939
Mocos	TC1800000200.mm.1	molybdenum cofactor sulfurase	9.7353	10.7632	0.228698	0.240518	-2.03913	0.000165905	0.00943314
n-R5s175	TC0500001322.mm.1	nuclear encoded rRNA 5S 175 [Source:MGI Symbol;Acc:MGI:4422040]	7.09419	6.22947	0.124051	0.217474	1.82099	0.000166367	0.00944049
Nipsnap3b	TC0400000576.mm.1	nipsnap homolog 3B (C. elegans)	11.4653	11.0658	0.0913268	0.0325245	1.31907	0.00016643	0.00944049
Slc17a1	TC1300000267.mm.1	solute carrier family 17 (sodium phosphate), member 1	7.54274	8.5273	0.47093	0.0293338	-1.97872	0.000166583	0.00944049
Clec4f	TC0600002578.mm.1	C-type lectin domain family 4, member f	12.6493	11.6548	0.345835	0.249518	1.99229	0.000166607	0.00944049
Ahctf1	TC0100003893.mm.1	AT hook containing transcription factor 1	10.4039	11.1581	0.0810297	0.21767	-1.68669	0.000167065	0.00945833
	TC0800002776.mm.1		13.4599	14.1756	0.224852	0.143029	-1.64236	0.000168057	0.00950296
Pnkd	TC0100000627.mm.1	paroxysmal nonkinesiogenic dyskinesia	10.4646	11.2651	0.280765	0.219724	-1.74172	0.000168142	0.00950296
	TC0900001837.mm.1		6.99386	7.46248	0.0988662	0.0588571	-1.38378	0.000168488	0.0095144
Olfr295	TC0700001244.mm.1	olfactory receptor 295	4.22326	4.82818	0.120503	0.137576	-1.52089	0.000169675	0.00956809
	TC0100002416.mm.1		8.37059	9.36621	0.209074	0.402975	-1.99393	0.000169729	0.00956809
	TC1300002115.mm.1		5.23561	4.5454	0.171108	0.194611	1.61352	0.000170139	0.00957778
Usp4	TC0900001403.mm.1	ubiquitin specific peptidase 4 (proto-oncogene)	11.1071	11.7093	0.178345	0.0934076	-1.51807	0.000170192	0.00957778
Setd6	TC0800001144.mm.1	SET domain containing 6	7.76154	8.13546	0.0369086	0.108839	-1.29587	0.000170415	0.00958219
	TC1400000286.mm.1		4.57734	5.76811	0.325126	0.313672	-2.28276	0.000170747	0.00959264
	TC0100002708.mm.1		6.45557	5.81923	0.206989	0.0540111	1.55438	0.000170918	0.00959408
Gstp2	TC1900000897.mm.1	glutathione S-transferase, pi 2	14.6314	12.933	0.636201	0.354476	3.24526	0.000171087	0.00959543
Slc38a1	TC1500002141.mm.1	solute carrier family 38, member 1	6.28687	5.84116	0.0552671	0.0798433	1.36199	0.000171272	0.00959761
Gulo	TC1400002264.mm.1	gulonolactone (L-) oxidase	16.59	16.0199	0.102843	0.153807	1.48455	0.000171432	0.00959844
Hsd17b13	TC0500002881.mm.1	hydroxysteroid (17-beta) dehydrogenase 13	15.5402	16.6053	0.343044	0.244074	-2.09221	0.000172079	0.00962039
Tnfaip2	TC1200001237.mm.1	tumor necrosis factor, alpha-induced protein 2	7.64128	8.54559	0.0283317	0.310418	-1.87166	0.000172116	0.00962039
Vegfa	TC1700002162.mm.1	vascular endothelial growth factor A	11.363	12.0859	0.0836788	0.267296	-1.65048	0.000172672	0.00964332
Mlec	TC0500003090.mm.1	malectin	12.4754	11.6053	0.144851	0.26594	1.82777	0.000173101	0.00965907
Ces3b	TC0800001201.mm.1	carboxylesterase 3B	15.9036	17.2365	0.480729	0.380885	-2.5191	0.000173658	0.00968198
Hsd17b11	TC0500002882.mm.1	hydroxysteroid (17-beta) dehydrogenase 11	10.6459	11.8552	0.393535	0.233756	-2.31233	0.000174531	0.00971992
Dnlz	TC0200003186.mm.1	DNL-type zinc finger	8.56372	8.04199	0.1191	0.0750837	1.43568	0.000174797	0.00971992
Gm25338	TC0200003488.mm.1	predicted gene, 25338 [Source:MGI Symbol;Acc:MGI:5455115]	5.27208	3.35931	0.614185	0.227214	3.7653	0.000174804	0.00971992
Sipa1l1	TC1200000769.mm.1	signal-induced proliferation-associated 1 like 1	8.51372	9.11214	0.0846384	0.193378	-1.51406	0.000174976	0.00971992
Mink1	TC1100000957.mm.1	misshapen-like kinase 1 (zebrafish)	7.95502	8.30701	0.0580308	0.0389705	-1.27633	0.000175082	0.00971992
Gm16232	TC0300003151.mm.1	predicted gene 16232 [Source:MGI Symbol;Acc:MGI:3802113]	5.9949	6.56555	0.130579	0.138046	-1.48519	0.000175274	0.00971992
Shcbp1	TC0800001639.mm.1	Shc SH2-domain binding protein 1	5.69352	4.59264	0.35366	0.171075	2.14485	0.00017537	0.00971992
Gm8202	TC0X00003121.mm.1	predicted gene 8202 [Source:MGI Symbol;Acc:MGI:3646496]	7.12765	6.2199	0.0960049	0.333421	1.87612	0.000175617	0.00972542
	TC0200004639.mm.1		6.08178	6.64951	0.125748	0.16316	-1.48219	0.000175884	0.00973203
Fam129a	TC0100001356.mm.1	family with sequence similarity 129, member A	7.25808	6.59319	0.230066	0.0730523	1.58545	0.000176092	0.00973542
Gm23335	TC1800001359.mm.1	predicted gene, 23335 [Source:MGI Symbol;Acc:MGI:5453112]	12.8468	13.4308	0.122327	0.134824	-1.49906	0.000177609	0.00981103
	TC1600000444.mm.1		6.36982	5.75859	0.185231	0.188483	1.52757	0.00017804	0.00982661
Ass1; Gm5424	TC0200000551.mm.1	argininosuccinate synthetase 1; argininosuccinate synthase pseudogene	17.7947	18.7027	0.292424	0.193271	-1.87643	0.000178341	0.00983501
	TC0200005330.mm.1		5.36538	6.14653	0.120494	0.244151	-1.71851	0.000178779	0.00984648
Lgmn	TC1200002251.mm.1	legumain	12.1678	11.3709	0.189224	0.301724	1.73729	0.000178848	0.00984648
Gabra3	TC0X00002407.mm.1	gamma-aminobutyric acid (GABA) A receptor, subunit alpha 3	5.42481	6.05347	0.151094	0.209652	-1.54613	0.000180221	0.0099138
Polr2a	TC1100003061.mm.1	polymerase (RNA) II (DNA directed) polypeptide A (Polr2a), mRNA.; polymerase (RNA) II (DNA directed) polypeptide A	8.83493	9.38325	0.13342	0.123291	-1.46239	0.000180699	0.00992654
Dnm2	TC0900000197.mm.1	dynamin 2	11.1904	10.7204	0.150219	0.0909565	1.38512	0.000180754	0.00992654
	TC0800001819.mm.1		9.12919	9.62097	0.0859457	0.164762	-1.40618	0.000181417	0.00995469
Prodh	TC1600001304.mm.1	proline dehydrogenase	9.68948	11.6852	0.498265	0.645562	-3.98803	0.000181675	0.00995896
Tmem135	TC0700003710.mm.1	transmembrane protein 135	10.7243	11.2188	0.065599	0.10354	-1.40886	0.000181797	0.00995896
Tmprss2	TC1600002152.mm.1	transmembrane protease, serine 2	6.1217	6.55975	0.129062	0.085182	-1.35478	0.000182132	0.00996906
Scnn1a	TC0600001458.mm.1	sodium channel, nonvoltage-gated 1 alpha	9.41573	9.86457	0.130748	0.104368	-1.36495	0.000182503	0.00997476
Surf4	TC0200003205.mm.1	surfeit gene 4	12.7363	12.1434	0.120827	0.175244	1.50826	0.000182601	0.00997476
	TC0500002629.mm.1		8.11741	9.04777	0.159512	0.226675	-1.90576	0.00018269	0.00997476
	TC1600000217.mm.1		6.88056	7.45085	0.126546	0.124601	-1.48482	0.000183013	0.00998413
Rhot2	TC1700002802.mm.1	ras homolog gene family, member T2	7.46703	7.85506	0.0780128	0.0223301	-1.30861	0.000183516	0.0100016
Rdm1	TC1100001664.mm.1	RAD52 motif 1	6.10203	6.4986	0.106745	0.0688659	-1.31638	0.000183637	0.0100016
C2cd2l	TC0900002156.mm.1	C2 calcium-dependent domain containing 2-like	9.27607	8.3168	0.158706	0.245004	1.94433	0.000184099	0.0100185
LOC100503279	TC1100002942.mm.1	PREDICTED: uncharacterized LOC100503279 (LOC100503279), miscRNA.	11.7388	10.6275	0.214039	0.49139	2.16036	0.000184252	0.0100186
Gm24289	TC0900000820.mm.1	predicted gene, 24289 [Source:MGI Symbol;Acc:MGI:5454066]	4.02719	3.57482	0.0870189	0.142964	1.36828	0.000184668	0.0100272
Tgfbr3l	TC0800003219.mm.1	transforming growth factor, beta receptor III-like	5.44301	6.07641	0.183328	0.0880305	-1.55122	0.000184714	0.0100272
Atp7b	TC0800001860.mm.1	ATPase, Cu++ transporting, beta polypeptide; Synthetic construct Mus musculus clone IMAGE:100063608, MGC:191101 ATPase, Cu++ transporting, beta polypeptide (Atp7b) mRNA, encodes complete protein.	8.6311	9.18466	0.048892	0.159721	-1.46771	0.000185327	0.0100521
Corin	TC0500002569.mm.1	corin	5.91407	5.39892	0.0575902	0.186807	1.42914	0.000186929	0.0101247
Mtus1	TC0800002113.mm.1	mitochondrial tumor suppressor 1	10.3858	10.7919	0.105841	0.0589239	-1.32516	0.000187016	0.0101247
Gstp1	TC1900000896.mm.1	glutathione S-transferase, pi 1	17.2432	15.6415	0.639058	0.40239	3.03513	0.000187125	0.0101247
Ms4a6d	TC1900001137.mm.1	membrane-spanning 4-domains, subfamily A, member 6D	7.47269	7.01726	0.0514928	0.115739	1.37119	0.000187682	0.010143
Ifi27l2a	TC1200002269.mm.1	interferon, alpha-inducible protein 27 like 2A; interferon, alpha-inducible protein 27 like 2A (Ifi27l2a), mRNA.	6.42764	5.49167	0.334944	0.132992	1.91318	0.000187776	0.010143
	TC0100001682.mm.1		7.98998	9.02508	0.210526	0.330672	-2.04926	0.000187926	0.010143
	TC0600000594.mm.1		7.27275	6.48637	0.363982	0.0978472	1.72473	0.000188079	0.010143
	TC0900001970.mm.1		14.7673	15.2467	0.121585	0.0655635	-1.39421	0.000188926	0.0101787
Galt	TC0400000382.mm.1	galactose-1-phosphate uridyl transferase	9.02179	9.69713	0.138572	0.223593	-1.59697	0.000189049	0.0101787
Gm27003; RP23-251E2.4	TC0200001899.mm.1	predicted gene, 27003 [Source:MGI Symbol;Acc:MGI:5504118]; novel transcript, antisense Gabpb1	6.22995	6.60232	0.0980693	0.0346636	-1.29448	0.000189258	0.0101816
Capn2	TC0100003715.mm.1	calpain 2; calpain 2 (Capn2), mRNA.	10.2178	9.75461	0.125741	0.112805	1.37854	0.00019009	0.0102181
Vps41	TC1300000132.mm.1	vacuolar protein sorting 41 (yeast)	11.1774	10.7049	0.135372	0.029918	1.38759	0.00019041	0.0102269
4732465J04Rik	TC1000001167.mm.1	RIKEN cDNA 4732465J04 gene	7.80812	9.13516	0.464465	0.243269	-2.50888	0.00019068	0.0102331
Nol3	TC0800001210.mm.1	nucleolar protein 3 (apoptosis repressor with CARD domain)	4.98571	4.511	0.0282833	0.108523	1.38964	0.00019106	0.0102452
Ighv1-53	TC1200002630.mm.1	immunoglobulin heavy variable 1-53	6.77483	5.67957	0.480962	0.24994	2.13652	0.000191551	0.0102583
Pipox	TC1100003276.mm.1	pipecolic acid oxidase	14.7918	15.4353	0.283247	0.0863461	-1.56209	0.000191617	0.0102583
Flcn	TC1100002862.mm.1	folliculin	8.16546	7.34381	0.172858	0.265734	1.76744	0.0001924	0.0102745
Slfn5	TC1100001236.mm.1	schlafen 5	6.81398	6.32243	0.145949	0.0378456	1.40595	0.000192644	0.0102745
Gm5637	TC0X00002304.mm.1	predicted pseudogene 5637	11.9752	11.4488	0.109211	0.107231	1.44036	0.000192678	0.0102745
Sf3b2	TC1900000957.mm.1	splicing factor 3b, subunit 2	9.5257	10.0346	0.0794728	0.110565	-1.42302	0.000192848	0.0102745
Arpin	TC0700003574.mm.1	actin-related protein 2/3 complex inhibitor	6.68141	7.04673	0.0743808	0.0112746	-1.28818	0.000192871	0.0102745
	TC1100002117.mm.1		7.75265	8.35811	0.174973	0.0244462	-1.52146	0.000193011	0.0102745
Atp5f1	TC0300002681.mm.1	ATP synthase, H+ transporting, mitochondrial F0 complex, subunit B1	10.4071	10.8946	0.123469	0.136013	-1.40203	0.00019312	0.0102745
Col18a1	TC1000002418.mm.1	collagen, type XVIII, alpha 1	10.8072	11.6367	0.252587	0.143325	-1.777	0.000193165	0.0102745
Tecpr2	TC1200001220.mm.1	tectonin beta-propeller repeat containing 2; tectonin beta-propeller repeat containing 2 (Tecpr2), mRNA.	6.36197	6.89667	0.0657866	0.164746	-1.44864	0.000193852	0.010301
Gm10651	TC0700002682.mm.1	predicted pseudogene 10651	10.326	9.74602	0.138658	0.143385	1.4948	0.000194027	0.010301
Nedd4	TC0900000976.mm.1	neural precursor cell expressed, developmentally down-regulated 4	13.2853	13.6722	0.0426627	0.0856198	-1.30753	0.00019428	0.010301
Glmp	TC0300000722.mm.1	glycosylated lysosomal membrane protein	9.63196	9.20654	0.0760364	0.0828462	1.34297	0.000194287	0.010301
	TC0100000028.mm.1		8.21194	8.70606	0.101968	0.0679447	-1.40847	0.000195437	0.0103536
Cd151	TC0700002055.mm.1	CD151 antigen	10.2649	9.89457	0.0658779	0.0562076	1.29265	0.000195646	0.0103564
Tecr	TC0800002553.mm.1	trans-2,3-enoyl-CoA reductase	15.0496	14.3084	0.146159	0.335093	1.67154	0.000196218	0.0103783
	TC0100000500.mm.1		5.01967	5.41455	0.124294	0.0453599	-1.31483	0.00019738	0.0104314
Syn3	TC1000002616.mm.1	synapsin III	4.83204	5.24593	0.0866754	0.0691182	-1.33227	0.000197702	0.0104379
Gm3934	TC0100003825.mm.1	PREDICTED: predicted gene 3934 (Gm3934), mRNA.	15.0507	13.4487	0.679538	0.318261	3.03575	0.000197819	0.0104379
	TC0600001485.mm.1		11.6474	14.2895	1.01053	0.359076	-6.24222	0.000199889	0.0105387
Mfsd2a	TC0400003475.mm.1	major facilitator superfamily domain containing 2A	8.08395	10.3759	1.04808	0.806249	-4.89719	0.000201014	0.0105785
Ttc7	TC1700001311.mm.1	tetratricopeptide repeat domain 7	8.10923	7.55782	0.0850229	0.113783	1.46551	0.000201101	0.0105785
Nr2f6	TC0800002422.mm.1	nuclear receptor subfamily 2, group F, member 6	6.85017	7.2301	0.0359039	0.0941914	-1.30127	0.000201348	0.0105785
Cox7a2	TC0900002737.mm.1	cytochrome c oxidase subunit VIIa 2	12.2477	12.6759	0.061738	0.0757509	-1.34553	0.000201589	0.0105785
	TC0100003251.mm.1		4.96517	4.38621	0.207348	0.0989041	1.49377	0.000201815	0.0105785
Psd3	TSUnmapped00000029.mm.1	pleckstrin and Sec7 domain containing 3	11.0974	11.5458	0.119898	0.0613948	-1.36454	0.000201835	0.0105785
Nans	TC0400000507.mm.1	N-acetylneuraminic acid synthase (sialic acid synthase)	7.11663	6.62385	0.086451	0.104543	1.40716	0.000202042	0.0105785
Hibadh	TC0600002293.mm.1	3-hydroxyisobutyrate dehydrogenase	12.5497	13.097	0.0256411	0.215884	-1.46141	0.000202073	0.0105785
	TC1300001916.mm.1		5.25905	6.7375	0.278767	0.442989	-2.78651	0.000202088	0.0105785
Prkcb	TC0700001756.mm.1	protein kinase C, beta	6.56051	6.10251	0.0485764	0.103969	1.37364	0.000202631	0.0105985
Gm5593	TC0700002918.mm.1	predicted gene 5593	6.90935	5.16476	0.666797	0.250278	3.351	0.000203919	0.0106574
Cd300lf	TC1100004060.mm.1	CD300 antigen like family member F	5.77141	5.35244	0.070067	0.0634032	1.33698	0.000204586	0.0106838
	TC0600000528.mm.1		6.6256	7.57131	0.317993	0.197421	-1.92614	0.000205274	0.0107068
Gm23283	TC1800001110.mm.1	predicted gene, 23283 [Source:MGI Symbol;Acc:MGI:5453060]	4.49611	5.21233	0.227201	0.0931598	-1.64287	0.00020549	0.0107068
Pik3cd	TC0400004047.mm.1	phosphatidylinositol 3-kinase catalytic delta polypeptide	6.33712	5.97857	0.0579983	0.0219051	1.28213	0.000205769	0.0107068
	TC1000000059.mm.1		5.2313	4.68303	0.0352053	0.172346	1.46233	0.00020587	0.0107068
Gm5510	TC1900000104.mm.1	predicted pseudogene 5510 [Source:MGI Symbol;Acc:MGI:3648472]	7.09842	7.71222	0.112225	0.197762	-1.53029	0.000205958	0.0107068
	TC1000001614.mm.1		7.61252	6.59478	0.272308	0.419552	2.02474	0.000206	0.0107068
Casc5	TC0200001757.mm.1	cancer susceptibility candidate 5	6.21712	5.18142	0.327174	0.16029	2.0501	0.000206211	0.0107094
	TC0700003656.mm.1		7.13573	7.81976	0.264521	0.180091	-1.60662	0.000206385	0.0107099
Igkv4-71	TC0600003559.mm.1	immunoglobulin kappa chain variable 4-71	6.57944	5.2958	0.413243	0.0735388	2.43452	0.000206808	0.0107155
Igha; Ighd; Ighg2c; Ighj1; Ighj2; Ighj3; Ighj4	TC1200002537.mm.1	Igha immunoglobulin heavy constant alpha; Ighd immunoglobulin heavy constant delta; immunoglobulin heavy constant gamma 2C; immunoglobulin heavy joining 1; immunoglobulin heavy joining 2; immunoglobulin heavy joining 3; immunoglobulin heavy joining 4; immunoglobulin heavy constant alpha	5.80583	5.22243	0.170594	0.0440248	1.49838	0.000206884	0.0107155
	TC0100002310.mm.1		5.29681	6.40116	0.241221	0.4207	-2.15001	0.00020698	0.0107155
	TC0100001521.mm.1		7.71193	8.37971	0.148679	0.240574	-1.58863	0.000208051	0.0107625
Gm25000	TC1300002136.mm.1	predicted gene, 25000 [Source:MGI Symbol;Acc:MGI:5454777]	15.3895	15.9215	0.114209	0.0891253	-1.44597	0.000210103	0.0108602
Rdh10	TC0100000097.mm.1	retinol dehydrogenase 10 (all-trans)	8.84197	9.36226	0.102428	0.134941	-1.43424	0.000210726	0.0108838
Fam25c	TC1400001724.mm.1	family with sequence similarity 25, member C	7.70247	9.18911	0.373221	0.414726	-2.80235	0.000211006	0.0108898
Slc38a4	TC1500002147.mm.1	solute carrier family 38, member 4	16.801	17.9827	0.46745	0.317635	-2.26836	0.000211321	0.0108975
Zfhx2	TC1400002079.mm.1	zinc finger homeobox 2	5.43264	6.08084	0.140385	0.175863	-1.56722	0.000211542	0.0109004
Gm5424	TC1000000578.mm.1	predicted gene 5424 [Source:MGI Symbol;Acc:MGI:3643173]	17.9814	19.0164	0.375868	0.177555	-2.04914	0.000212688	0.0109509
Gm26053	TC1600001486.mm.1	predicted gene, 26053	15.1985	15.8025	0.167774	0.111802	-1.51997	0.000212934	0.0109549
Nudt7	TSUnmapped00000015.mm.1	nudix (nucleoside diphosphate linked moiety X)-type motif 7	6.85156	8.06101	0.19588	0.485456	-2.31249	0.000214749	0.0110325
Gm7665	TC1800001024.mm.1	predicted pseudogene 7665 [Source:MGI Symbol;Acc:MGI:3645651]	12.1805	11.226	0.221345	0.310392	1.93796	0.000214775	0.0110325
	TC0400003099.mm.1		6.36717	7.85918	0.45393	0.527777	-2.8128	0.000215514	0.0110545
Gm10250	TC1500001153.mm.1	predicted pseudogene 10250 [Source:MGI Symbol;Acc:MGI:3642408]	16.2824	16.6886	0.0361447	0.106296	-1.32523	0.000215539	0.0110545
	TC0400001260.mm.1		7.39986	8.21002	0.159734	0.265132	-1.7534	0.000215757	0.0110571
Steap2	TC0500001912.mm.1	six transmembrane epithelial antigen of prostate 2	7.25351	8.07166	0.14985	0.242536	-1.76314	0.000216147	0.0110656
Abcd1	TC0X00000691.mm.1	ATP-binding cassette, sub-family D (ALD), member 1	8.17102	7.678	0.119711	0.14146	1.40739	0.000216259	0.0110656
Camkk2	TC0500003219.mm.1	calcium/calmodulin-dependent protein kinase kinase 2, beta	8.17064	7.578	0.156063	0.226409	1.508	0.000216791	0.0110752
	TC1900000587.mm.1		7.30358	7.77828	0.126166	0.117471	-1.38963	0.000216931	0.0110752
Dpyd	TC0300001221.mm.1	dihydropyrimidine dehydrogenase	14.9317	15.6399	0.154349	0.238534	-1.63368	0.000216951	0.0110752
	TC0700001445.mm.1		7.4391	8.0184	0.19893	0.137811	-1.49412	0.000217724	0.0111061
Cd72	TC0400002523.mm.1	CD72 antigen	6.70662	6.13253	0.199632	0.102451	1.48874	0.000218862	0.0111548
Lgr5	TC1000002903.mm.1	leucine rich repeat containing G protein coupled receptor 5; Synthetic construct Mus musculus clone IMAGE:100062127, MGC:190372 leucine rich repeat containing G protein coupled receptor 5 (Lgr5) mRNA, encodes complete protein.	6.73895	7.74848	0.173713	0.323221	-2.01325	0.000219169	0.0111548
LOC100862111	TC0200001533.mm.1	PREDICTED: uncharacterized LOC100862111 (LOC100862111), miscRNA.	13.5104	12.7745	0.15292	0.251702	1.66546	0.000219264	0.0111548
Plk1	TC0700004624.mm.1	polo-like kinase 1	7.41859	6.05526	0.48801	0.26005	2.57278	0.000219356	0.0111548
Adora1	TC0100003104.mm.1	adenosine A1 receptor	5.30651	6.21195	0.120845	0.344387	-1.87312	0.000220054	0.0111817
Ect2	TC0300001757.mm.1	ect2 oncogene	9.26225	7.6844	0.566547	0.366549	2.98524	0.000221128	0.0112197
	TC0100000153.mm.1		7.94846	8.67058	0.0753053	0.224767	-1.64959	0.000221323	0.0112197
H2-M3	TC1700000765.mm.1	histocompatibility 2, M region locus 3	6.39975	5.91516	0.112624	0.11091	1.39919	0.000221333	0.0112197
Mthfd1	TC1200000675.mm.1	methylenetetrahydrofolate dehydrogenase (NADP+ dependent), methenyltetrahydrofolate cyclohydrolase, formyltetrahydrofolate synthase	13.2642	14.0428	0.177996	0.186325	-1.71546	0.000221482	0.0112197
Cisd3	TC1100001545.mm.1	CDGSH iron sulfur domain 3	9.53387	10.0529	0.0789705	0.157055	-1.43295	0.000222406	0.0112386
Sec23a	TC1200001813.mm.1	SEC23 homolog A, COPII coat complex component; SEC23A (S. cerevisiae)	12.166	11.7551	0.114046	0.0670443	1.32951	0.00022248	0.0112386
	TC1100001401.mm.1		5.51533	6.12043	0.180476	0.141553	-1.52109	0.000222489	0.0112386
	TC0100002506.mm.1		6.34134	5.25022	0.200961	0.396935	2.1304	0.000222536	0.0112386
Ralgapa1	TC1200001770.mm.1	Ral GTPase activating protein, alpha subunit 1; Ral GTPase activating protein, alpha subunit 1 (Ralgapa1), transcript variant 3, mRNA.; Ral GTPase activating protein, alpha subunit 1 (Ralgapa1), transcript variant 1, mRNA.	7.94425	8.33285	0.0597276	0.129687	-1.30912	0.000223265	0.0112668
Ociad2	TC0500002592.mm.1	OCIA domain containing 2	7.16159	7.93966	0.135917	0.362653	-1.71483	0.000223716	0.0112809
	TC0100001681.mm.1		6.13678	7.27153	0.304497	0.354845	-2.19581	0.000225316	0.0113449
	TC0300003102.mm.1		9.51366	8.18113	0.36279	0.398726	2.51844	0.000225329	0.0113449
Mapk1ip1l	TC1400000511.mm.1	mitogen-activated protein kinase 1 interacting protein 1-like	13.3045	12.6836	0.170791	0.160402	1.53786	0.000226499	0.0113951
Ube2e1	TC1400001501.mm.1	ubiquitin-conjugating enzyme E2E 1	8.93479	9.42486	0.0830801	0.115902	-1.40452	0.000227671	0.0114395
Lyz1	TC1000002930.mm.1	lysozyme 1	8.54577	7.78826	0.153864	0.217166	1.69058	0.00022773	0.0114395
Rmdn3	TC0200004423.mm.1	regulator of microtubule dynamics 3	9.27351	8.75006	0.0879329	0.2301	1.43739	0.000228507	0.011455
Copa	TC0100001605.mm.1	coatomer protein complex subunit alpha	13.5469	13.1348	0.107541	0.0767645	1.33065	0.000228629	0.011455
Ntrk1	TC0300002291.mm.1	neurotrophic tyrosine kinase, receptor, type 1	5.46577	4.92286	0.140714	0.0468052	1.4569	0.000228751	0.011455
	TC1100001298.mm.1		5.22838	5.73347	0.0945968	0.120532	-1.41921	0.000229009	0.011455
Smg6	TC1100001054.mm.1	Smg-6 homolog, nonsense mediated mRNA decay factor (C. elegans)	7.85225	8.35446	0.111638	0.113189	-1.41638	0.000229059	0.011455
Tiparp	TC0300000528.mm.1	TCDD-inducible poly(ADP-ribose) polymerase	7.95759	7.39453	0.15282	0.122156	1.4774	0.000229083	0.011455
Gm12350	TC0400000303.mm.1	predicted gene 12350 [Source:MGI Symbol;Acc:MGI:3649478]	12.9654	13.4646	0.147729	0.174881	-1.41348	0.000229252	0.011455
Bace1	TC0900000544.mm.1	beta-site APP cleaving enzyme 1	7.70915	8.18552	0.17971	0.0801918	-1.39124	0.000229442	0.0114558
Abi3	TC1100003600.mm.1	ABI gene family, member 3	6.55016	6.13657	0.0661191	0.0856864	1.332	0.000230373	0.0114806
Tnfrsf19	TC1400002180.mm.1	tumor necrosis factor receptor superfamily, member 19	6.4597	5.73584	0.196	0.191576	1.65159	0.000230394	0.0114806
Gm24935	TC1300000994.mm.1	predicted gene, 24935 [Source:MGI Symbol;Acc:MGI:5454712]	7.20778	7.79302	0.115862	0.160379	-1.50029	0.000230462	0.0114806
	TC1100001831.mm.1		7.05352	6.38239	0.237836	0.231578	1.59232	0.000230788	0.0114882
	TC0600000549.mm.1		6.20873	5.67085	0.16088	0.101078	1.45184	0.000231687	0.0115141
Csrp1	TC0100001252.mm.1	cysteine and glycine-rich protein 1	7.74884	7.2839	0.0948599	0.104126	1.38026	0.000231778	0.0115141
Stradb	TC0100000442.mm.1	STE20-related kinase adaptor beta	9.01603	8.62217	0.0515618	0.13142	1.31391	0.000231832	0.0115141
Nap1l1	TC1000001298.mm.1	nucleosome assembly protein 1-like 1	10.0867	10.4748	0.0484253	0.080555	-1.30867	0.000232039	0.0115157
Adcy4	TC1400002102.mm.1	adenylate cyclase 4	6.95809	6.45209	0.151174	0.0388732	1.4201	0.00023244	0.011517
Fam208a	TC1400000277.mm.1	family with sequence similarity 208, member A	9.7156	10.086	0.0305977	0.0742496	-1.29272	0.000232523	0.011517
	TC0400000999.mm.1		5.33309	5.75479	0.0411996	0.098226	-1.3395	0.000232622	0.011517
Magix	TC0X00001781.mm.1	MAGI family member, X-linked	5.9917	6.45792	0.127797	0.0788075	-1.38148	0.000232884	0.011517
Ept1	TC0500000289.mm.1	ethanolaminephosphotransferase 1 (CDP-ethanolamine-specific)	10.6407	11.1034	0.155356	0.0345785	-1.37815	0.000232943	0.011517
	TC0300002238.mm.1		7.12809	6.27356	0.242306	0.264399	1.80817	0.000233112	0.011517
	TC1400000274.mm.1		5.03098	5.36029	0.0365244	0.0793076	-1.25641	0.000234657	0.01158
March6	TC1500001323.mm.1	membrane-associated ring finger (C3HC4) 6	14.4979	14.0194	0.0625594	0.144831	1.39337	0.000234738	0.01158
	TC0500000290.mm.1		5.42556	6.28885	0.369563	0.123811	-1.81918	0.000235422	0.0116018
Gm16399	TC0300001668.mm.1	predicted pseudogene 16399 [Source:MGI Symbol;Acc:MGI:3645963]	9.28973	9.86631	0.116354	0.14282	-1.49131	0.000235533	0.0116018
	TC1400000338.mm.1		12.3557	13.1132	0.313622	0.202082	-1.69053	0.000235866	0.0116095
Evl	TC1200001110.mm.1	Ena-vasodilator stimulated phosphoprotein	6.41896	6.05673	0.0478872	0.0491302	1.28541	0.000236056	0.0116102
Ndufa4	TC0600001862.mm.1	NADH dehydrogenase (ubiquinone) 1 alpha subcomplex, 4	14.5776	15.1078	0.0464977	0.144343	-1.44413	0.000236701	0.0116274
Olfr1036	TC0200001267.mm.1	olfactory receptor 1036	6.88847	8.14076	0.197161	0.525551	-2.3822	0.000236757	0.0116274
Gm23771	TC0100000187.mm.1	predicted gene, 23771 [Source:MGI Symbol;Acc:MGI:5453548]	8.82188	9.31035	0.117003	0.0770344	-1.40295	0.000237075	0.0116343
S1pr5	TC0900001864.mm.1	sphingosine-1-phosphate receptor 5	7.92377	6.44535	0.572769	0.282026	2.78645	0.000238073	0.0116746
Plek	TC1100002249.mm.1	pleckstrin	6.79306	6.0815	0.200436	0.119079	1.63758	0.000239814	0.0117513
	TC0200001265.mm.1		6.55129	8.22233	0.479876	0.36824	-3.18444	0.000240587	0.0117716
Elovl1	TC0400001307.mm.1	elongation of very long chain fatty acids (FEN1/Elo2, SUR4/Elo3, yeast)-like 1	10.765	10.2103	0.0813453	0.154408	1.46879	0.000240659	0.0117716
	TC0600002768.mm.1		7.00535	7.96383	0.233751	0.233727	-1.94327	0.000240765	0.0117716
Slc7a8	TC1400002067.mm.1	solute carrier family 7 (cationic amino acid transporter, y+ system), member 8	9.50418	8.50694	0.28471	0.400784	1.99618	0.000241496	0.0117986
	TC0200001155.mm.1		13.8878	14.5568	0.0857897	0.238265	-1.59004	0.000242159	0.0118222
Arhgef5	TC0600000487.mm.1	Rho guanine nucleotide exchange factor (GEF) 5	7.02256	7.37295	0.0572405	0.0719393	-1.2749	0.000242555	0.0118276
Gm16573; RP23-121M22.3	TC1400002124.mm.1	predicted gene 16573 [Source:MGI Symbol;Acc:MGI:4414993]; novel transcript	6.66648	7.35294	0.174698	0.185739	-1.60932	0.000242698	0.0118276
	TC0200005372.mm.1		6.66555	7.27935	0.136961	0.168388	-1.53029	0.000242823	0.0118276
Itfg1	TC0800002620.mm.1	integrin alpha FG-GAP repeat containing 1	12.4496	11.986	0.147189	0.0773568	1.37897	0.000242986	0.0118276
Stt3a	TC0900002037.mm.1	STT3, subunit of the oligosaccharyltransferase complex, homolog A (S. cerevisiae)	14.864	14.1614	0.182699	0.205149	1.62748	0.000243286	0.0118281
Gphn	TC1200000700.mm.1	gephyrin	12.1894	12.7811	0.203472	0.107326	-1.50694	0.000243355	0.0118281
Sec13	TC0600002935.mm.1	SEC13 homolog, nuclear pore and COPII coat complex component; SEC13 homolog (S. cerevisiae)	9.86031	9.17447	0.286432	0.129609	1.60864	0.000244276	0.0118576
	TC1300001915.mm.1		5.40136	6.73937	0.346897	0.356405	-2.52802	0.000244321	0.0118576
Mcm10	TC0200002869.mm.1	minichromosome maintenance deficient 10 (S. cerevisiae)	6.43884	5.89011	0.162879	0.0921892	1.4628	0.000245494	0.0119057
Ddah1	TC0300001482.mm.1	dimethylarginine dimethylaminohydrolase 1	11.0637	13.1941	0.861819	0.183377	-4.37854	0.000245848	0.0119141
	TC0300001603.mm.1		8.15431	7.631	0.178383	0.0399852	1.43725	0.000246125	0.0119188
Gm6614	TC0600003367.mm.1	predicted gene 6614	4.78184	5.23511	0.0865943	0.0879073	-1.36914	0.000246758	0.0119265
Dap	TC1500000199.mm.1	death-associated protein	14.263	13.4759	0.21034	0.228655	1.72557	0.000246769	0.0119265
	TC1200000378.mm.1		10.8928	11.8525	0.279632	0.228525	-1.94488	0.000246852	0.0119265
Epas1	TC1700001299.mm.1	endothelial PAS domain protein 1	11.6971	12.2083	0.100948	0.195963	-1.42515	0.000247132	0.0119265
Ighv1-15	TC1200002609.mm.1	immunoglobulin heavy variable 1-15	5.39864	4.91697	0.136558	0.0590178	1.39635	0.000247387	0.0119265
Tsc2	TC1700001633.mm.1	tuberous sclerosis 2; tuberous sclerosis 2 (Tsc2), transcript variant 2, mRNA.; tuberous sclerosis 2 (Tsc2), transcript variant 1, mRNA.	10.317	9.87946	0.0850249	0.0879065	1.35425	0.000247487	0.0119265
Hpse	TC0500002843.mm.1	heparanase	7.89474	7.32921	0.150255	0.119073	1.47993	0.000247597	0.0119265
Ssr2	TC0300000731.mm.1	signal sequence receptor, beta	14.0839	13.3838	0.232543	0.162953	1.62454	0.000247731	0.0119265
Shroom2	TC0X00003197.mm.1	shroom family member 2; Synthetic construct Homo sapiens clone IMAGE:9094541; MGC:199307 shroom family member 2 (Shroom2) gene, encodes complete protein.	6.72934	7.15127	0.0711356	0.105222	-1.33973	0.000248163	0.0119386
	TC1200001571.mm.1		4.73934	5.50524	0.194546	0.239475	-1.70043	0.000249161	0.0119779
Kif23	TC0900002451.mm.1	kinesin family member 23	6.13737	5.61184	0.0935659	0.121938	1.43946	0.000250718	0.012044
Gm7224	TC0700002917.mm.1	predicted gene 7224 [Source:MGI Symbol;Acc:MGI:3647435]	5.39675	4.82143	0.174663	0.0825605	1.49001	0.000251471	0.0120713
Cox20	TC0100001685.mm.1	COX20 Cox2 chaperone	10.3908	10.9587	0.104892	0.130857	-1.48238	0.000252262	0.0121005
Pilra	TC0500003463.mm.1	paired immunoglobin-like type 2 receptor alpha	7.76902	6.99899	0.178956	0.217237	1.7053	0.000253542	0.0121531
	TC1100000188.mm.1		6.11978	6.69514	0.204154	0.119427	-1.49005	0.000253988	0.0121656
Nudt7	TSUnmapped00000014.mm.1	nudix (nucleoside diphosphate linked moiety X)-type motif 7	12.5036	13.7566	0.650306	0.339603	-2.38335	0.000254435	0.0121693
Kit	TC0500000710.mm.1	kit oncogene	7.31528	6.66556	0.0298058	0.250036	1.56887	0.000254444	0.0121693
Gm22917	TC0100000962.mm.1	predicted gene, 22917 [Source:MGI Symbol;Acc:MGI:5452694]	6.65676	7.37359	0.0903447	0.22624	-1.64356	0.000254618	0.0121693
Eif2b4	TC0500002176.mm.1	eukaryotic translation initiation factor 2B, subunit 4 delta	7.88771	6.93913	0.413152	0.0198721	1.92998	0.000254932	0.0121743
Gtf2ird1	TC0500003371.mm.1	general transcription factor II I repeat domain-containing 1	7.0757	8.0128	0.102583	0.344557	-1.91468	0.000255093	0.0121743
Fgf11	TC1100003064.mm.1	fibroblast growth factor 11	6.23487	5.19146	0.423541	0.112124	2.0611	0.000255405	0.0121804
Gm8995	TC0700004009.mm.1	predicted gene 8995	7.69662	7.11931	0.126102	0.241455	1.49207	0.000256275	0.0122131
Ccnb2	TC0900002593.mm.1	cyclin B2	8.33878	6.32701	0.666997	0.483066	4.03275	0.000256783	0.0122284
	TC1000000383.mm.1		7.13964	7.82539	0.185216	0.186666	-1.60854	0.000257402	0.0122491
Prc1	TC0700001151.mm.1	protein regulator of cytokinesis 1; protein regulator of cytokinesis 1 (Prc1), mRNA.	7.14965	5.73418	0.50429	0.259775	2.66747	0.000257618	0.0122505
Mafg	TC1100004304.mm.1	v-maf musculoaponeurotic fibrosarcoma oncogene family, protein G (avian)	6.97206	7.44176	0.103035	0.112349	-1.38482	0.000258041	0.0122618
Drosha	TC1500000110.mm.1	drosha, ribonuclease type III	7.97392	8.35085	0.0559139	0.0268368	-1.29857	0.000258261	0.0122622
	TC1800000021.mm.1		6.2991	7.26151	0.329253	0.31125	-1.94856	0.000258422	0.0122622
	TC0800000764.mm.1		6.11738	6.71049	0.201553	0.0340341	-1.5085	0.000259605	0.0123095
Ptgs1	TC0200000651.mm.1	prostaglandin-endoperoxide synthase 1	8.08229	7.45892	0.189186	0.207213	1.54047	0.000260082	0.0123216
Cars	TC0700004589.mm.1	cysteinyl-tRNA synthetase	9.74215	8.68473	0.391624	0.281874	2.08121	0.000260233	0.0123216
Ube2v1	TC0300000490.mm.1	ubiquitin-conjugating enzyme E2 variant 1, mRNA (cDNA clone MGC:25512 IMAGE:2646198), complete cds.	12.4556	12.0367	0.119107	0.0548755	1.33694	0.000260572	0.0123287
Fads2	TC1900001095.mm.1	fatty acid desaturase 2	18.0369	16.6323	0.582926	0.194464	2.64743	0.000261234	0.0123512
Nek4	TC1400000318.mm.1	NIMA (never in mitosis gene a)-related expressed kinase 4	7.52429	7.91932	0.0916304	0.142915	-1.31497	0.000261955	0.0123526
Slc38a10	TC1100004196.mm.1	solute carrier family 38, member 10	8.54719	8.1726	0.0666419	0.0355499	1.29648	0.000262361	0.0123526
Klhl21	TC0400002008.mm.1	kelch-like 21	6.80347	6.36095	0.0612591	0.0952706	1.35898	0.000262793	0.0123526
Gm23147	TC0300001604.mm.1	predicted gene, 23147 [Source:MGI Symbol;Acc:MGI:5452924]	6.66834	7.39726	0.319668	0.138523	-1.6574	0.000262884	0.0123526
Gm23936	TC0400001358.mm.1	predicted gene, 23936 [Source:MGI Symbol;Acc:MGI:5453713]	6.66834	7.39726	0.319668	0.138523	-1.6574	0.000262884	0.0123526
Gm24496	TC0900001742.mm.1	predicted gene, 24496 [Source:MGI Symbol;Acc:MGI:5454273]	6.66834	7.39726	0.319668	0.138523	-1.6574	0.000262884	0.0123526
Gm25086	TC0900001743.mm.1	predicted gene, 25086 [Source:MGI Symbol;Acc:MGI:5454863]	6.66834	7.39726	0.319668	0.138523	-1.6574	0.000262884	0.0123526
Tmem214	TC0500000302.mm.1	transmembrane protein 214	10.9545	10.414	0.157508	0.0808024	1.45453	0.000262933	0.0123526
	TC1600001952.mm.1		4.1908	3.70257	0.0630988	0.135656	1.40273	0.000262949	0.0123526
Arhgap35	TC0700002430.mm.1	Rho GTPase activating protein 35	9.10467	9.52609	0.0759512	0.0886544	-1.33924	0.000263325	0.0123615
Gm26472	TC0100003343.mm.1	predicted gene, 26472 [Source:MGI Symbol;Acc:MGI:5456249]	12.3587	12.9453	0.171654	0.165756	-1.50165	0.000263871	0.0123783
Kif11	TC1900000529.mm.1	kinesin family member 11	8.05054	6.40085	0.513779	0.282219	3.13767	0.00026431	0.0123901
Fcgr4	TC0100001574.mm.1	Fc receptor, IgG, low affinity IV	7.05338	6.1382	0.254254	0.272885	1.88581	0.000264725	0.0124007
Clca3a1; Clca1	TC0300003251.mm.1	chloride channel accessory 3A1; chloride channel calcium activated 1; chloride channel accessory 1	7.34385	6.7537	0.0733979	0.167989	1.50541	0.000265116	0.0124022
	TC0700000653.mm.1		5.81148	6.60571	0.102807	0.315855	-1.73416	0.000265132	0.0124022
Cxxc5	TC1800000319.mm.1	CXXC finger 5	6.8286	7.29756	0.0988861	0.0648833	-1.38412	0.000265422	0.0124069
Gm26205	TC0500001354.mm.1	predicted gene, 26205 [Source:MGI Symbol;Acc:MGI:5455982]	8.98682	9.60409	0.143874	0.192612	-1.53397	0.000265994	0.0124205
Tbc1d9b	TC1100000535.mm.1	TBC1 domain family, member 9B	8.27888	8.82294	0.0542747	0.17902	-1.45807	0.000266126	0.0124205
	TC0500002935.mm.1		8.21105	9.15327	0.35678	0.161836	-1.92148	0.000266277	0.0124205
Lasp1	TC1100001550.mm.1	LIM and SH3 protein 1	7.91239	7.37803	0.143434	0.104785	1.4483	0.000266834	0.0124341
	TC0600002461.mm.1		7.84324	5.86066	0.51464	0.684124	3.95199	0.000266945	0.0124341
Nudt7	TSUnmapped00000013.mm.1	nudix (nucleoside diphosphate linked moiety X)-type motif 7	9.53187	11.6578	0.517284	0.816736	-4.36482	0.000267212	0.0124377
Gm20199	TC0900002413.mm.1	predicted gene, 20199; predicted gene, 20199 (Gm20199), non-coding RNA.	7.03027	7.7978	0.203544	0.169481	-1.70236	0.000268599	0.0124924
Smox	TC0200002018.mm.1	spermine oxidase	6.37229	5.94615	0.115668	0.104264	1.34364	0.000268766	0.0124924
Cab39l	TC1400000835.mm.1	calcium binding protein 39-like; calcium binding protein 39-like (Cab39l), mRNA.	13.3017	12.7686	0.112445	0.150891	1.44702	0.000269078	0.0124981
Ehd3	TC1700001154.mm.1	EH-domain containing 3	13.4302	12.8625	0.150066	0.13431	1.48212	0.000269736	0.0125027
Gm19738	TC1500000993.mm.1	PREDICTED: predicted gene, 19738, transcript variant 1 (Gm19738), miscRNA.	11.1932	10.3102	0.156583	0.279412	1.84424	0.000269792	0.0125027
Cct7	TC0600000963.mm.1	chaperonin containing Tcp1, subunit 7 (eta)	8.97903	9.42786	0.0531459	0.0792793	-1.36493	0.000269818	0.0125027
	TC1300001917.mm.1		5.81234	7.43915	0.286651	0.659605	-3.0883	0.000269936	0.0125027
Sppl2b	TC1000000874.mm.1	signal peptide peptidase like 2B	7.2403	7.61115	0.063577	0.0935852	-1.29312	0.000270927	0.0125398
	TC1500002311.mm.1		6.40451	7.15414	0.220424	0.109671	-1.68136	0.000271213	0.0125404
Os9	TC1000003097.mm.1	amplified in osteosarcoma	13.2166	12.8097	0.0573756	0.067582	1.32586	0.00027132	0.0125404
Serpinc1	TC0100001462.mm.1	serine (or cysteine) peptidase inhibitor, clade C (antithrombin), member 1	17.2363	16.7603	0.120927	0.144074	1.39088	0.000271659	0.0125473
Ddx17	TC1500001876.mm.1	DEAD (Asp-Glu-Ala-Asp) box polypeptide 17	11.6256	12.1287	0.0842716	0.139092	-1.41729	0.000272004	0.0125544
	TC1300000049.mm.1		5.43839	6.15721	0.249858	0.0977015	-1.64583	0.000272202	0.0125548
N4bp2l2	TC0500003688.mm.1	NEDD4 binding protein 2-like 2	9.22486	9.67918	0.0843819	0.123419	-1.37014	0.000273042	0.0125847
	TC0500000566.mm.1		4.91929	5.49259	0.111369	0.175833	-1.48792	0.00027355	0.0125993
Ldha	TC0700000881.mm.1	lactate dehydrogenase A	12.5793	12.036	0.181092	0.120642	1.45734	0.000274514	0.0126212
	TC1600001127.mm.1		6.94994	8.22513	0.248342	0.405954	-2.42031	0.000274796	0.0126212
	TC0400000307.mm.1		7.16004	7.63269	0.0192178	0.163432	-1.38765	0.000274857	0.0126212
	TC0300002676.mm.1		6.43325	6.87458	0.101792	0.0689989	-1.35786	0.000274903	0.0126212
	TC1100002668.mm.1		6.30734	7.08934	0.230337	0.189093	-1.71951	0.000274981	0.0126212
	TC1800000161.mm.1		7.86311	9.73268	0.243096	0.850858	-3.65424	0.000275928	0.0126558
Bcar1	TC0800002953.mm.1	breast cancer anti-estrogen resistance 1	9.10342	8.55932	0.129216	0.112792	1.45811	0.000276494	0.012673
	TC1100001436.mm.1		5.48713	6.19482	0.184488	0.148065	-1.63318	0.000276776	0.0126771
Mmp14	TC1400000745.mm.1	matrix metallopeptidase 14 (membrane-inserted)	11.5827	10.6542	0.0950675	0.307054	1.90327	0.000277815	0.0127159
Ctcflos	TC0200005488.mm.1	CCCTC-binding factor (zinc finger protein)-like, opposite strand	5.79666	6.40982	0.215899	0.0701459	-1.52961	0.000278417	0.0127346
Mir669b	TC0200000094.mm.1	microRNA 669b	7.42783	7.97901	0.136956	0.14065	-1.46528	0.000279291	0.0127644
Neb	TC0200003529.mm.1	nebulin	11.2748	9.36859	0.445879	0.683598	3.74814	0.000279629	0.0127644
Tmem184a	TC0500003742.mm.1	transmembrane protein 184a	8.44777	7.57967	0.185261	0.399577	1.82525	0.000279649	0.0127644
Gm15707	TC0600003420.mm.1	predicted gene 15707 [Source:MGI Symbol;Acc:MGI:3783147]	9.49537	8.40215	0.36403	0.220383	2.1335	0.000279843	0.0127644
Cd300ld	TC1100004053.mm.1	CD300 molecule-like family member d	9.78981	8.75432	0.394881	0.294718	2.04981	0.000280225	0.012773
Slco1a4	TC0600003364.mm.1	solute carrier organic anion transporter family, member 1a4; Synthetic construct Mus musculus clone IMAGE:100062527, MGC:190906 solute carrier organic anion transporter family, member 1a4 (Slco1a4) mRNA, encodes complete protein.	12.2109	14.1459	0.720127	0.711598	-3.82366	0.000281245	0.0128048
Klk1b16	TC0700000791.mm.1	kallikrein 1-related peptidase b16	5.70946	5.09912	0.149385	0.138427	1.52662	0.000281311	0.0128048
Gm5537	TC0300002040.mm.1	predicted gene 5537 [Source:MGI Symbol;Acc:MGI:3643179]	14.749	15.2794	0.0691957	0.13625	-1.44434	0.000282022	0.0128283
Ifi202b; Ifi205	TC0100003599.mm.1	interferon activated gene 202B; interferon activated gene 205	6.73759	6.17512	0.197454	0.123983	1.4768	0.000282682	0.0128495
LOC100862351	TC1300000439.mm.1	PREDICTED: uncharacterized LOC100862351 (LOC100862351), miscRNA.	7.86077	6.88374	0.36387	0.172672	1.9684	0.000283199	0.0128631
Gm5436	TC1200002074.mm.1	predicted pseudogene 5436 [Source:MGI Symbol;Acc:MGI:3643291]	10.308	10.852	0.124881	0.140608	-1.45802	0.000283377	0.0128631
Dab2	TC1500000031.mm.1	disabled 2, mitogen-responsive phosphoprotein	9.14731	8.74062	0.125945	0.105292	1.32564	0.000283567	0.0128631
Tbc1d24; Ntn3	TC1700001620.mm.1	TBC1 domain family, member 24; netrin 3	6.94513	6.58376	0.100874	0.0494543	1.28465	0.000284238	0.0128802
Gm23810	TC0300000304.mm.1	predicted gene, 23810 [Source:MGI Symbol;Acc:MGI:5453587]	8.1688	8.66261	0.109795	0.123363	-1.40816	0.000284334	0.0128802
	TC1900000346.mm.1		6.58383	7.25562	0.194592	0.162445	-1.59304	0.000285016	0.0129022
Uvrag	TC0700003790.mm.1	UV radiation resistance associated gene	10.2567	9.67759	0.168193	0.0391256	1.49398	0.000285758	0.0129233
	TC0100001355.mm.1		7.21562	7.71315	0.166262	0.123773	-1.4118	0.000286044	0.0129233
Oaz1-ps	TC1700001512.mm.1	ornithine decarboxylase antizyme 1, pseudogene [Source:MGI Symbol;Acc:MGI:108188]	14.8406	15.2571	0.095364	0.101582	-1.3347	0.000286145	0.0129233
Cdkn3	TC1400000501.mm.1	cyclin-dependent kinase inhibitor 3	7.66289	5.8246	0.631599	0.304907	3.57586	0.000286266	0.0129233
Gm15711	TC1600000629.mm.1	predicted gene 15711 [Source:MGI Symbol;Acc:MGI:3783153]	7.56919	8.18974	0.173904	0.143621	-1.53746	0.000287438	0.0129673
Zfp36l1	TC1200001988.mm.1	zinc finger protein 36, C3H type-like 1	12.8208	13.6001	0.256348	0.246562	-1.71631	0.000287824	0.0129759
	TC0900002412.mm.1		5.72909	6.25375	0.182641	0.0352021	-1.43859	0.000288978	0.0130174
Asb2	TC1200002263.mm.1	ankyrin repeat and SOCS box-containing 2	5.83228	5.34383	0.108259	0.112279	1.40293	0.00028914	0.0130174
Gm25313	TC0900002505.mm.1	predicted gene, 25313 [Source:MGI Symbol;Acc:MGI:5455090]	7.15219	6.40947	0.279289	0.190149	1.67333	0.000289675	0.0130326
Il1rap	TC1600000376.mm.1	interleukin 1 receptor accessory protein	7.46916	8.26442	0.183942	0.301378	-1.7354	0.000289946	0.0130359
Gm26043	TC0700000457.mm.1	predicted gene, 26043 [Source:MGI Symbol;Acc:MGI:5455820]	7.53587	7.99347	0.147208	0.0390848	-1.37325	0.000290298	0.0130428
	TC0700002003.mm.1		7.89335	8.88849	0.211242	0.318808	-1.99327	0.000290835	0.0130511
Cdc20	TC0400003390.mm.1	cell division cycle 20	6.19776	4.84854	0.518312	0.242069	2.54774	0.000290944	0.0130511
Fam149a	TC0800002145.mm.1	family with sequence similarity 149, member A	8.58025	9.31064	0.219935	0.208239	-1.6591	0.000291076	0.0130511
Gm12344	TC1100003261.mm.1	predicted gene 12344 [Source:MGI Symbol;Acc:MGI:3649822]	8.7858	9.61251	0.122524	0.224525	-1.77363	0.000291628	0.013067
Tjp3	TC1000002535.mm.1	tight junction protein 3; tight junction protein 3 (Tjp3), mRNA.	7.24493	7.94839	0.15623	0.163585	-1.6284	0.000292342	0.0130807
Gm6682	TC1200000033.mm.1	predicted gene 6682 (Gm6682), non-coding RNA.; predicted gene 6682; tubulin, alpha 1C pseudogene	14.4545	13.7198	0.176058	0.18938	1.66395	0.000292378	0.0130807
Fzd5	TC0100002470.mm.1	frizzled homolog 5 (Drosophila)	6.64129	6.22551	0.11488	0.0448658	1.33402	0.000292529	0.0130807
Hcls1	TC1600000529.mm.1	hematopoietic cell specific Lyn substrate 1	7.59038	7.13501	0.0769403	0.101055	1.37114	0.000293121	0.0130947
Eif4a2; Snord2; Snora81	TC1600000329.mm.1	eukaryotic translation initiation factor 4A2; small nucleolar RNA, C/D box 2; small nucleolar RNA, H/ACA box 81	9.87947	10.2824	0.0539237	0.0890566	-1.32221	0.00029324	0.0130947
Erc2	TC1400000281.mm.1	ELKS/RAB6-interacting/CAST family member 2	6.44189	7.14481	0.224142	0.169727	-1.62779	0.000293875	0.0130968
	TC1000001904.mm.1		3.88137	4.34916	0.0908291	0.087279	-1.38299	0.000293957	0.0130968
Cdc42bpb	TC1200002402.mm.1	CDC42 binding protein kinase beta	9.97051	10.5467	0.0942227	0.208698	-1.49087	0.000294026	0.0130968
Gm24604	TC0200003113.mm.1	predicted gene, 24604	13.4361	13.9926	0.146154	0.0884104	-1.47072	0.000294316	0.0130968
Ccnf; Mir5134	TC1700001622.mm.1	cyclin F; microRNA 5134	7.34556	6.04066	0.650741	0.225554	2.47067	0.000294456	0.0130968
	TC1600000294.mm.1		5.73227	5.31692	0.0976482	0.164315	1.33362	0.000294476	0.0130968
Atrnl1	TC1900000819.mm.1	attractin like 1	10.9036	10.3737	0.157281	0.0583997	1.44382	0.000294679	0.0130969
Scamp2	TC0900000709.mm.1	secretory carrier membrane protein 2	8.293	7.96932	0.0224094	0.0145543	1.25152	0.000295303	0.0131158
Gm11511	TC1100003534.mm.1	predicted gene 11511 [Source:MGI Symbol;Acc:MGI:3649770]	5.10496	5.67328	0.149515	0.110153	-1.48279	0.00029553	0.0131171
Tbc1d14	TC0500003727.mm.1	TBC1 domain family, member 14	7.4401	6.98585	0.126784	0.0385735	1.37007	0.000296022	0.0131301
Cd276	TC0900002396.mm.1	CD276 antigen	8.84047	7.88716	0.159067	0.464197	1.93632	0.000296742	0.0131532
Pvrl1	TC0900000492.mm.1	poliovirus receptor-related 1	9.01764	10.0924	0.180692	0.378104	-2.10636	0.000298954	0.0132358
Gm12039	TC1100002323.mm.1	predicted gene 12039 [Source:MGI Symbol;Acc:MGI:3651600]	8.9066	7.53957	0.13063	0.537049	2.57939	0.000299318	0.0132358
Ptpre	TC0700001959.mm.1	protein tyrosine phosphatase, receptor type, E; Synthetic construct Mus musculus clone IMAGE:100064089, MGC:193460 protein tyrosine phosphatase, receptor type, E (Ptpre) mRNA, encodes complete protein.	6.47217	6.00268	0.0873082	0.145084	1.38462	0.000299394	0.0132358
	TC0500000822.mm.1		6.81698	8.76344	0.381971	0.751528	-3.85428	0.000299559	0.0132358
BC029214	TC0200003148.mm.1	cDNA sequence BC029214	7.18823	8.41527	0.286093	0.394385	-2.34086	0.000299609	0.0132358
Cry1	TC1000002605.mm.1	cryptochrome 1 (photolyase-like)	6.47639	7.52633	0.176648	0.555573	-2.07045	0.00030166	0.0133174
Gm16537; RP24-258K6.2	TC1500002220.mm.1	predicted gene 16537 [Source:MGI Symbol;Acc:MGI:4414957]; novel transcript	6.41391	5.53808	0.186372	0.292104	1.83507	0.000302532	0.013347
2410089E03Rik	TC1500000054.mm.1	RIKEN cDNA 2410089E03 gene	6.36906	6.74433	0.0553959	0.0487547	-1.29709	0.000303029	0.01336
Cd274	TC1900000441.mm.1	CD274 antigen	7.06326	6.4323	0.0586922	0.253616	1.54859	0.000303737	0.0133821
	TC0100002398.mm.1		6.95755	5.49721	0.454666	0.445403	2.75174	0.000304074	0.0133821
	TC1600001923.mm.1		6.52099	7.7482	0.162014	0.519832	-2.34114	0.000304236	0.0133821
	TC1200000375.mm.1		9.0278	9.85712	0.295475	0.171978	-1.77684	0.000304341	0.0133821
Serpina3g	TC1200002525.mm.1	serine (or cysteine) peptidase inhibitor, clade A, member 3G	8.51334	7.55728	0.34305	0.288811	1.94	0.00030497	0.0134008
Gm13937	TC0200004307.mm.1	predicted gene 13937 [Source:MGI Symbol;Acc:MGI:3651879]	9.11141	8.28251	0.12133	0.295169	1.77634	0.000305905	0.0134309
Prkaca	TC0800000938.mm.1	protein kinase, cAMP dependent, catalytic, alpha; protein kinase, cAMP dependent, catalytic, alpha (Prkaca), mRNA.	11.5966	10.9637	0.257269	0.0980883	1.55064	0.000306062	0.0134309
Ccna2	TC0300001856.mm.1	cyclin A2	8.16193	6.51742	0.523071	0.310391	3.12642	0.00030639	0.0134345
	TC1400000794.mm.1		4.97109	4.4619	0.151634	0.103476	1.42326	0.000306552	0.0134345
	TC0100000432.mm.1		11.6853	12.1535	0.101415	0.123906	-1.38338	0.000306786	0.0134359
Slc25a44	TC0300002311.mm.1	solute carrier family 25, member 44; solute carrier family 25, member 44 (Slc25a44), transcript variant 4, non-coding RNA.; solute carrier family 25, member 44 (Slc25a44), transcript variant 2, mRNA.	11.6727	10.8993	0.178825	0.221795	1.70931	0.000307203	0.0134451
Ighv1-11	TC1200002606.mm.1	Ighv1-11 immunoglobulin heavy variable V1-11	4.92579	4.47	0.169871	0.108562	1.37153	0.00030753	0.0134506
N4bp2	TC0500000623.mm.1	NEDD4 binding protein 2; Synthetic construct Mus musculus clone IMAGE:100063458, MGC:191088 NEDD4 binding protein 2 (N4bp2) mRNA, encodes complete protein.	8.51313	8.9164	0.056694	0.0892152	-1.3225	0.000308208	0.0134713
Gm12042	TC1100000213.mm.1	predicted gene 12042 [Source:MGI Symbol;Acc:MGI:3651845]	4.64219	5.0888	0.109895	0.0783015	-1.36284	0.000309603	0.0135233
Gm26187	TC0100000812.mm.1	predicted gene, 26187 [Source:MGI Symbol;Acc:MGI:5455964]	4.5755	5.01758	0.112718	0.0768047	-1.35856	0.000310192	0.0135401
	TC0600002675.mm.1		6.37834	5.57719	0.277736	0.13917	1.74249	0.000310468	0.0135432
Sf1	TC1900000116.mm.1	splicing factor 1	9.58573	10.0181	0.0862916	0.0583909	-1.34943	0.000311166	0.0135591
	TC1300000411.mm.1		6.96681	7.57201	0.162519	0.0995694	-1.52119	0.000311246	0.0135591
	TC0800000194.mm.1		6.65914	7.34859	0.0785289	0.265902	-1.61267	0.00031154	0.013563
	TC0900000552.mm.1		7.63601	8.85721	0.41406	0.385551	-2.33141	0.000312098	0.0135722
Zfp598	TC1700000347.mm.1	zinc finger protein 598	8.34083	8.89409	0.0810894	0.222631	-1.4674	0.000312162	0.0135722
Gm24837	TC0400002462.mm.1	predicted gene, 24837 [Source:MGI Symbol;Acc:MGI:5454614]	6.94682	6.32972	0.16792	0.163448	1.53379	0.000312575	0.0135811
Fam134a	TC0100000652.mm.1	family with sequence similarity 134, member A	10.7508	11.2108	0.0680386	0.153461	-1.37552	0.000313471	0.0136074
	TC1000001617.mm.1		5.15086	4.55696	0.0667622	0.190205	1.50931	0.000313592	0.0136074
Siglec1	TC0200004647.mm.1	sialic acid binding Ig-like lectin 1, sialoadhesin	8.82332	7.5933	0.416367	0.413503	2.3457	0.000314344	0.0136311
Tst	TC1500001831.mm.1	thiosulfate sulfurtransferase, mitochondrial	12.576	13.4428	0.173806	0.284567	-1.82366	0.000315041	0.0136502
Gm24938	TC0700002930.mm.1	predicted gene, 24938 [Source:MGI Symbol;Acc:MGI:5454715]	8.392	9.27273	0.0512949	0.285733	-1.8413	0.000315199	0.0136502
Exph5	TC0900000637.mm.1	exophilin 5	6.7203	7.35036	0.0885597	0.238785	-1.54763	0.000315624	0.0136596
Acat2	TC1700001459.mm.1	acetyl-Coenzyme A acetyltransferase 2	12.1067	12.5867	0.197089	0.155778	-1.39482	0.000316955	0.0137082
Gm13015	TC0400001280.mm.1	predicted gene 13015 [Source:MGI Symbol;Acc:MGI:3651767]	11.8087	11.1549	0.133464	0.161783	1.57333	0.00031828	0.0137565
Pgam1-ps2	TC0700002665.mm.1	phosphoglycerate mutase 1, pseudogene 2	13.0581	13.4911	0.10093	0.0723465	-1.35003	0.000320179	0.0138282
Notch1	TC0200003192.mm.1	notch 1	7.16289	7.58715	0.0822838	0.128725	-1.34188	0.000320357	0.0138282
Fbxo3	TC0200001547.mm.1	F-box protein 3	12.4123	12.9198	0.028738	0.142311	-1.42153	0.000320647	0.0138316
LOC100862316	TC1300000389.mm.1	PREDICTED: uncharacterized LOC100862316 (LOC100862316), miscRNA.	9.51165	10.5815	0.194825	0.408821	-2.09925	0.000321106	0.0138424
Gm24423	TC0800001847.mm.1	predicted gene, 24423 [Source:MGI Symbol;Acc:MGI:5454200]	5.10077	5.59224	0.0988208	0.162837	-1.40587	0.000321703	0.0138591
Lrrc20	TC1000000566.mm.1	leucine rich repeat containing 20	7.43733	6.54518	0.362396	0.18862	1.85594	0.000323143	0.013912
Ttll8; Gm20621	TC1500002032.mm.1	tubulin tyrosine ligase-like family, member 8; predicted gene 20621	4.78296	4.21946	0.231818	0.0599159	1.47785	0.00032363	0.0139239
	TC0400002635.mm.1		11.7033	12.4802	0.209011	0.200624	-1.71343	0.000324724	0.0139619
Minpp1	TC1900000465.mm.1	multiple inositol polyphosphate histidine phosphatase 1	10.6382	10.0435	0.222347	0.168275	1.51014	0.000325592	0.0139851
Cds2	TC0200002032.mm.1	CDP-diacylglycerol synthase (phosphatidate cytidylyltransferase) 2	10.9963	11.6429	0.123546	0.215821	-1.56547	0.000326149	0.0139851
Slc35b1	TC1100001460.mm.1	solute carrier family 35, member B1	11.2919	10.3964	0.355349	0.315453	1.86017	0.000326184	0.0139851
Chchd2	TC0500003312.mm.1	coiled-coil-helix-coiled-coil-helix domain containing 2	10.161	10.5319	0.0983723	0.0909149	-1.29315	0.000326202	0.0139851
LOC100861706	TC1100001987.mm.1	PREDICTED: uncharacterized LOC100861706 (LOC100861706), miscRNA.	9.87202	8.30365	0.436793	0.506912	2.96569	0.000326325	0.0139851
Tmem131	TC0100002193.mm.1	transmembrane protein 131	11.4443	11.0829	0.0486911	0.0943068	1.28466	0.000326584	0.0139871
Fam63a	TC0300000896.mm.1	family with sequence similarity 63, member A	9.0213	8.49348	0.137277	0.214488	1.44175	0.000328644	0.0140662
Mir574	TC0500000603.mm.1	microRNA 574	7.50563	8.10755	0.218576	0.156928	-1.51774	0.000329199	0.0140808
	TC1300002127.mm.1		5.81534	6.42407	0.0725836	0.257208	-1.52491	0.000329443	0.0140821
Fdx1	TC0900002292.mm.1	ferredoxin 1	8.61415	9.34144	0.197098	0.203001	-1.65553	0.000330056	0.0140992
Smad9	TC0300000413.mm.1	SMAD family member 9	6.28367	6.87666	0.164422	0.252832	-1.50836	0.000330357	0.0141029
Gm12881	TC0400003455.mm.1	predicted gene 12881 [Source:MGI Symbol;Acc:MGI:3651892]	7.32837	6.57094	0.296724	0.0965235	1.69048	0.000330754	0.0141108
	TC1000001200.mm.1		5.46453	6.21641	0.247787	0.147334	-1.68399	0.000332901	0.0141853
Ddx10	TC0900002302.mm.1	DEAD (Asp-Glu-Ala-Asp) box polypeptide 10	8.54665	8.95336	0.0575114	0.117779	-1.32566	0.000333268	0.0141853
Peli1	TC1100000205.mm.1	pellino 1	8.74412	9.13909	0.046435	0.13194	-1.31492	0.000333292	0.0141853
	TC1400000343.mm.1		4.62892	5.14478	0.0884292	0.222943	-1.42985	0.000333363	0.0141853
Nr3c2	TC0800000854.mm.1	nuclear receptor subfamily 3, group C, member 2	8.73709	8.27164	0.102879	0.188554	1.38075	0.000333598	0.0141862
Gm25567	TC1800001022.mm.1	predicted gene, 25567	9.14091	9.58511	0.13373	0.0554394	-1.36056	0.000333975	0.0141931
Gm22104	TC1500001248.mm.1	predicted gene, 22104	9.11795	9.63328	0.124548	0.0743154	-1.42932	0.000334383	0.0142013
Vwa3b	TC0100000257.mm.1	von Willebrand factor A domain containing 3B	4.68452	4.34054	0.098738	0.0403657	1.26925	0.000334632	0.0142027
4930488N24Rik	TC1700001481.mm.1	PREDICTED: RIKEN cDNA 4930488N24 gene (4930488N24Rik), mRNA.	3.6086	3.94539	0.0596254	0.0648558	-1.26294	0.000335475	0.0142293
Jund	TC0800000760.mm.1	jun D proto-oncogene; Jun proto-oncogene related gene d	7.78478	8.39038	0.154168	0.147679	-1.52161	0.000336307	0.0142555
As3mt	TC1900000709.mm.1	arsenic (+3 oxidation state) methyltransferase	11.6594	10.869	0.262788	0.231601	1.7296	0.000336758	0.0142654
Fxyd5; Mir7050	TC0700002786.mm.1	FXYD domain-containing ion transport regulator 5; microRNA 7050	7.72319	7.30235	0.109665	0.0665916	1.3387	0.000338411	0.0143262
Farp2	TC0100000937.mm.1	FERM, RhoGEF and pleckstrin domain protein 2	9.50784	9.94501	0.11171	0.167265	-1.35394	0.000338682	0.0143285
Dars2	TC0100003371.mm.1	aspartyl-tRNA synthetase 2 (mitochondrial)	7.99115	7.51318	0.139686	0.0726756	1.39278	0.00033965	0.0143602
Gm1966	TC0700004011.mm.1	predicted gene 1966; SubName: Full=Uncharacterized protein;	7.04208	6.46583	0.189137	0.130668	1.49097	0.000339881	0.0143608
Apobec3	TC1500000688.mm.1	apolipoprotein B mRNA editing enzyme, catalytic polypeptide 3	6.21744	5.84588	0.0848016	0.0423099	1.29375	0.000341055	0.0144011
Crebbp	TC1600001117.mm.1	CREB binding protein; Synthetic construct Mus musculus clone IMAGE:100069545, MGC:199447 CREB binding protein (Crebbp) mRNA, encodes complete protein.	11.3391	11.7376	0.0765478	0.0864096	-1.31809	0.000341582	0.0144142
Mir466j	TC1000000556.mm.1	microRNA 466j [Source:MGI Symbol;Acc:MGI:3783376]	11.1658	11.7131	0.126896	0.179771	-1.4614	0.000342339	0.0144369
SMAD5-AS1_4	TC1300000696.mm.1	SMAD5 antisense RNA 1 conserved region 4	7.06714	7.72062	0.194084	0.103241	-1.57296	0.000342589	0.0144382
Ano6	TC1500000939.mm.1	anoctamin 6	7.96328	7.50408	0.126576	0.089637	1.37478	0.000344059	0.0144722
	TC0300000660.mm.1		6.43816	7.0304	0.176479	0.0900736	-1.50758	0.000344457	0.0144722
Naip3	TC1300002533.mm.1	NLR family, apoptosis inhibitory protein 3	6.89754	6.54715	0.0333376	0.0689838	1.27491	0.000344645	0.0144722
Taf1	TC0X00000979.mm.1	TAF1 RNA polymerase II, TATA box binding protein (TBP)-associated factor (Taf1), mRNA.; TAF1 RNA polymerase II, TATA box binding protein (TBP)-associated factor	8.06774	8.52799	0.116932	0.160851	-1.37578	0.000344724	0.0144722
Ccdc141	TC0200003809.mm.1	coiled-coil domain containing 141	7.67434	8.77133	0.167032	0.439387	-2.13908	0.000344771	0.0144722
	TC0100002828.mm.1		6.75511	5.58589	0.309781	0.28528	2.2489	0.000344912	0.0144722
Tmem37	TC0100002963.mm.1	transmembrane protein 37	5.37721	4.83788	0.152373	0.0901982	1.4533	0.000345077	0.0144722
Sfxn1	TC1300000623.mm.1	sideroflexin 1	11.0327	12.0214	0.297272	0.293112	-1.98434	0.00034528	0.0144722
Ralgps1	TC0200003320.mm.1	Ral GEF with PH domain and SH3 binding motif 1	8.07498	6.84546	0.402271	0.491571	2.34489	0.000345371	0.0144722
Amdhd1	TC1000002695.mm.1	amidohydrolase domain containing 1	14.2935	15.0856	0.168861	0.309621	-1.73149	0.000346272	0.0145008
	TC0100001130.mm.1		6.58427	7.01435	0.0839579	0.141024	-1.3473	0.000346499	0.0145011
Gm22091	TC0200000183.mm.1	predicted gene, 22091 [Source:MGI Symbol;Acc:MGI:5451868]	4.82763	5.18179	0.0633585	0.0922798	-1.27825	0.000347162	0.0145196
Pclo	TC0500000096.mm.1	piccolo (presynaptic cytomatrix protein); piccolo (presynaptic cytomatrix protein) (Pclo), transcript variant 2, mRNA.	5.15866	5.59554	0.076311	0.0576649	-1.35367	0.000347809	0.0145374
Sulf2	TC0200005164.mm.1	sulfatase 2	7.97459	8.60299	0.184212	0.193144	-1.54585	0.000348604	0.0145614
Gm25895	TC0X00003210.mm.1	predicted gene, 25895 [Source:MGI Symbol;Acc:MGI:5455672]	3.89328	4.27157	0.0783632	0.0221988	-1.29981	0.000349659	0.0145963
Tmem218	TC0900000358.mm.1	transmembrane protein 218	7.76504	8.48943	0.222355	0.148913	-1.6522	0.000350315	0.0146002
Sln	TC0900000648.mm.1	sarcolipin	5.14841	5.8031	0.185427	0.133955	-1.57428	0.00035053	0.0146002
Gm22071	TC0200005398.mm.1	predicted gene, 22071 [Source:MGI Symbol;Acc:MGI:5451848]	12.1005	12.6629	0.139067	0.16108	-1.47675	0.000350547	0.0146002
Epg5	TC1800000835.mm.1	ectopic P-granules autophagy protein 5 homolog (C. elegans)	8.08591	8.54969	0.061712	0.133832	-1.37915	0.000350639	0.0146002
4930413M19Rik	TC1400000558.mm.1	RIKEN cDNA 4930413M19 gene; RIKEN cDNA 4930413M19 gene (4930413M19Rik), non-coding RNA.	4.13802	3.68453	0.079639	0.100767	1.36934	0.000350895	0.0146017
Ttr	TC1800000158.mm.1	transthyretin	18.3529	19.0025	0.264632	0.0267005	-1.56869	0.000351682	0.0146252
Gm23728	TC0900000920.mm.1	predicted gene, 23728	14.4884	15.1399	0.151203	0.144021	-1.57082	0.000352221	0.0146384
Srrm2	TC1700000323.mm.1	serine/arginine repetitive matrix 2	11.1784	11.7967	0.136638	0.154381	-1.53511	0.000353453	0.0146803
Cenpi	TC0X00001276.mm.1	centromere protein I	4.73768	4.29152	0.108818	0.0375904	1.36241	0.000354242	0.0146945
4930594M22Rik	TC1400001342.mm.1	RIKEN cDNA 4930594M22 gene	7.78936	6.75848	0.43141	0.266387	2.04327	0.000354388	0.0146945
	TC1000001287.mm.1		6.72141	7.30871	0.189929	0.199013	-1.50243	0.000354463	0.0146945
	TC0800001114.mm.1		6.76467	7.34137	0.149114	0.210712	-1.49143	0.000354756	0.0146974
Slc31a2	TC0400000696.mm.1	solute carrier family 31, member 2	8.59573	7.99033	0.139521	0.17051	1.5214	0.000355436	0.0147164
Epb41l3	TC1700001105.mm.1	erythrocyte membrane protein band 4.1 like 3	6.53173	6.04865	0.143813	0.0746781	1.39772	0.000356033	0.0147318
	TC0900002664.mm.1		11.9612	8.05769	0.327666	1.63897	14.9652	0.000356259	0.0147319
Sec61a1	TC0600002683.mm.1	Sec61 alpha 1 subunit (S. cerevisiae)	10.0082	9.35217	0.186177	0.245334	1.57573	0.000356707	0.0147412
	TC0800001824.mm.1		6.73729	7.91672	0.278066	0.400276	-2.26486	0.000357157	0.0147454
Csf2rb; Mir7676-1; Mir7676-2	TC1500000641.mm.1	colony stimulating factor 2 receptor, beta, low-affinity (granulocyte-macrophage); microRNA mir-7676-1 (Mir7676-1), microRNA.; microRNA mir-7676-2 (Mir7676-2), microRNA.	6.86504	6.2536	0.149986	0.163032	1.52778	0.000357254	0.0147454
Gm23882	TC1800000321.mm.1	predicted gene, 23882 [Source:MGI Symbol;Acc:MGI:5453659]	13.1734	13.7271	0.143975	0.156313	-1.46785	0.000357926	0.0147579
Slc5a6	TC0500002170.mm.1	solute carrier family 5 (sodium-dependent vitamin transporter), member 6	6.92047	6.40543	0.188363	0.0554111	1.42903	0.000358007	0.0147579
Cldn1	TC1600001419.mm.1	claudin 1	11.6621	13.0409	0.618582	0.239883	-2.60048	0.000359439	0.0148077
Abca8b	TC1100003997.mm.1	ATP-binding cassette, sub-family A (ABC1), member 8b	11.5185	12.0504	0.0263792	0.187785	-1.44587	0.000359832	0.0148147
Fip1l1	TC0500000701.mm.1	FIP1 like 1 (S. cerevisiae)	9.06667	9.42648	0.0375227	0.123624	-1.28325	0.000360576	0.0148303
Gm13771	TC0200004124.mm.1	predicted gene 13771 [Source:MGI Symbol;Acc:MGI:3650181]	12.0089	12.7013	0.109616	0.200989	-1.61593	0.000360778	0.0148303
	TC0900001943.mm.1		6.73503	7.44263	0.111547	0.25104	-1.63309	0.000360887	0.0148303
	TC0100002507.mm.1		4.53928	3.81499	0.152586	0.308318	1.65209	0.00036112	0.0148307
Gm13306; Ccl27b; Gm2506; Ccl27a	TC0400000413.mm.1	predicted gene 13306 (Gm13306), transcript variant 2, mRNA.; chemokine (C-C motif) ligand 27b (Ccl27b), transcript variant 2, mRNA.; chemokine (C-C motif) ligand 27b (Ccl27b), transcript variant 3, mRNA.; chemokine (C-C motif) ligand 27b (Ccl27b), transcript variant 1, mRNA.; predicted gene 13306 (Gm13306), transcript variant 1, mRNA.; predicted gene 13306 (Gm13306), transcript variant 3, mRNA.; …	7.64507	8.09651	0.138854	0.123062	-1.3674	0.000361471	0.0148354
Mif	TC1000002388.mm.1	macrophage migration inhibitory factor	12.6898	13.4206	0.220144	0.161054	-1.65957	0.000361741	0.0148354
	TC0800000520.mm.1		7.09307	7.95149	0.257558	0.245448	-1.81305	0.000362091	0.0148354
	TC1400000211.mm.1		3.97058	3.61188	0.0874044	0.0701765	1.28227	0.000362135	0.0148354
Pigr	TC0100001165.mm.1	polymeric immunoglobulin receptor	17.2808	17.8285	0.216113	0.081792	-1.46177	0.000362873	0.0148564
Nr1d2	TC1400001499.mm.1	nuclear receptor subfamily 1, group D, member 2	12.0755	10.0562	0.188224	0.711301	4.05387	0.00036398	0.0148925
Cycs	TC0600002253.mm.1	cytochrome c, somatic	10.8758	11.3627	0.123139	0.0595176	-1.40141	0.000364647	0.0148999
Dad1	TC1400002050.mm.1	defender against cell death 1	13.739	13.3568	0.0621703	0.130466	1.30333	0.00036509	0.0148999
Stk40	TC0400001453.mm.1	serine/threonine kinase 40	8.46741	9.06138	0.214608	0.126616	-1.5094	0.00036534	0.0148999
	TC0900001648.mm.1		6.09505	6.76914	0.205493	0.12785	-1.5956	0.000365374	0.0148999
	TC1800000077.mm.1		4.65139	6.48643	0.249271	0.637584	-3.56781	0.000365409	0.0148999
Ighv6-5	TC1200002475.mm.1	immunoglobulin heavy variable V6-5	5.23313	4.48896	0.175216	0.204424	1.67501	0.000365517	0.0148999
Gfod1	TC1300001878.mm.1	glucose-fructose oxidoreductase domain containing 1	5.06913	5.50777	0.153846	0.0841737	-1.35532	0.000366646	0.0149367
Gm22259	TC1800001331.mm.1	predicted gene, 22259 [Source:MGI Symbol;Acc:MGI:5452036]	4.32674	5.05656	0.0624841	0.256225	-1.65843	0.000367383	0.0149421
Josd2; Mir7052	TC0700000806.mm.1	Josephin domain containing 2; microRNA 7052	9.07262	8.02859	0.428695	0.180864	2.06197	0.00036744	0.0149421
Wee1	TC0700001624.mm.1	WEE 1 homolog 1 (S. pombe)	8.03679	6.64619	0.49168	0.293602	2.62187	0.000367458	0.0149421
Ftcd	TC1000000746.mm.1	formiminotransferase cyclodeaminase	13.3751	13.9975	0.123889	0.300322	-1.53936	0.000368505	0.0149668
	TC0900002410.mm.1		6.62065	7.25119	0.220404	0.108473	-1.54814	0.000368602	0.0149668
Gm25410	TC1000001717.mm.1	predicted gene, 25410 [Source:MGI Symbol;Acc:MGI:5455187]	6.74658	7.35544	0.0696484	0.221919	-1.52505	0.00036891	0.0149668
	TC0300003112.mm.1		13.507	14.0625	0.121063	0.18057	-1.46962	0.000368974	0.0149668
Slc4a4	TC0500000819.mm.1	solute carrier family 4 (anion exchanger), member 4; Synthetic construct Mus musculus clone IMAGE:100068154, MGC:195771 solute carrier family 4 (anion exchanger), member 4 (Slc4a4) mRNA, encodes complete protein.	11.41	12.5381	0.552322	0.16989	-2.18571	0.000369477	0.0149778
	TC1600001729.mm.1		7.16586	8.79117	0.516519	0.483372	-3.08509	0.000369699	0.0149778
	TC0500003242.mm.1		4.40452	5.01316	0.160476	0.176106	-1.52482	0.000370189	0.0149885
Ptpn23	TC0900003110.mm.1	protein tyrosine phosphatase, non-receptor type 23	7.63064	8.00179	0.0857885	0.0352724	-1.29338	0.000370767	0.0150026
Marc1	TSUnmapped00000008.mm.1	mitochondrial amidoxime reducing component 1	12.8898	13.5461	0.142244	0.235722	-1.57601	0.000371532	0.0150164
Tfr2	TC0500001629.mm.1	transferrin receptor 2; transferrin receptor 2 (Tfr2), mRNA.	14.1006	13.4887	0.12818	0.202565	1.52827	0.000371562	0.0150164
Phyh	TC0200000037.mm.1	phytanoyl-CoA hydroxylase	16.8066	17.2257	0.0775721	0.0955991	-1.33706	0.000372064	0.0150214
Gm20405; RP23-167B4.2	TC1500000479.mm.1	predicted gene 20405 [Source:MGI Symbol;Acc:MGI:5141870]; novel transcript	5.80399	6.18241	0.115033	0.0146001	-1.29991	0.000372141	0.0150214
Msr1	TC0800002102.mm.1	macrophage scavenger receptor 1	9.48514	8.88749	0.216683	0.133576	1.51325	0.000373406	0.0150625
Gm10011	TC0600003480.mm.1	predicted gene 10011	6.28109	6.91779	0.149465	0.140298	-1.55477	0.000373617	0.0150625
Jmjd1c	TC1000000626.mm.1	jumonji domain containing 1C	10.1542	10.6243	0.0667439	0.139281	-1.38516	0.000373894	0.0150645
Plpp3	TC0400001091.mm.1	phospholipid phosphatase 3	15.598	14.3477	0.0626645	0.594172	2.37883	0.000375228	0.015109
Gm26209	TC0X00002967.mm.1	predicted gene, 26209 [Source:MGI Symbol;Acc:MGI:5455986]	8.43145	9.12029	0.185562	0.167677	-1.61198	0.000376136	0.0151363
Esco2	TC1400002260.mm.1	establishment of cohesion 1 homolog 2 (S. cerevisiae)	6.69986	5.42553	0.400789	0.275016	2.41886	0.000377401	0.0151779
Gm12183	TC1100002631.mm.1	predicted gene 12183	14.5253	14.9517	0.082937	0.107479	-1.34387	0.000378032	0.0151941
	TC0800001823.mm.1		4.91935	5.64136	0.198822	0.19589	-1.64947	0.000379586	0.0152473
Nek2	TC0100001858.mm.1	NIMA (never in mitosis gene a)-related expressed kinase 2	6.59148	5.69415	0.33533	0.209301	1.86262	0.000380315	0.0152623
	TC1100003464.mm.1		5.58259	6.46036	0.159287	0.366646	-1.83753	0.000380775	0.0152623
Gm13086; RP23-451D4.10	TC0400001834.mm.1	predicted gene 13086; novel pseudogene	7.26687	6.84641	0.0483896	0.12587	1.33836	0.000380833	0.0152623
Arf2	TC1100001722.mm.1	ADP-ribosylation factor 2	7.64232	7.17397	0.0863359	0.107021	1.38353	0.000380887	0.0152623
Ahcy; Gm4737	TC0200004953.mm.1	S-adenosylhomocysteine hydrolase; predicted gene 4737	16.8391	17.4004	0.130479	0.18077	-1.47554	0.00038155	0.0152796
	TC0700001895.mm.1		14.6798	15.0944	0.111696	0.0907038	-1.33289	0.000382258	0.015295
Gm15173	TC0X00003252.mm.1	predicted gene 15173 [Source:MGI Symbol;Acc:MGI:3642212]	5.34061	4.76894	0.170832	0.154114	1.48625	0.000382397	0.015295
Gm25993	TC0100001664.mm.1	predicted gene, 25993 [Source:MGI Symbol;Acc:MGI:5455770]	6.43548	7.16482	0.110116	0.214449	-1.65788	0.00038292	0.0153066
Gm7969	TC1300000834.mm.1	PREDICTED: predicted gene 7969 (Gm7969), mRNA.	6.52958	7.23491	0.210706	0.0840539	-1.63051	0.000384023	0.0153414
Smarcc2	TC1000001609.mm.1	SWI/SNF related, matrix associated, actin dependent regulator of chromatin, subfamily c, member 2	10.8125	11.2185	0.0602739	0.0792685	-1.32498	0.00038429	0.0153427
Acbd5	TC0200000361.mm.1	acyl-Coenzyme A binding domain containing 5	13.0897	13.5667	0.0269684	0.130724	-1.39183	0.000384994	0.0153616
Fam105a	TC1500001300.mm.1	family with sequence similarity 105, member A	7.04586	6.60248	0.120545	0.0678868	1.35979	0.000385373	0.0153674
Gm24586	TC0100002852.mm.1	predicted gene, 24586 [Source:MGI Symbol;Acc:MGI:5454363]	15.2535	15.9005	0.148725	0.121398	-1.56584	0.000388551	0.0154848
	TC1500000448.mm.1		6.50844	4.50917	0.846167	0.224196	3.99797	0.000388807	0.0154856
Qpct	TC1700001194.mm.1	glutaminyl-peptide cyclotransferase (glutaminyl cyclase)	10.3485	9.63697	0.104063	0.366442	1.63754	0.000390974	0.0155595
Clec7a	TC0600003236.mm.1	C-type lectin domain family 7, member a	8.45504	7.24553	0.514174	0.18236	2.31259	0.000391135	0.0155595
Cdh5	TC0800001176.mm.1	cadherin 5	10.9443	10.4073	0.0412854	0.225933	1.45097	0.000392669	0.0155949
Smc4	TC0300000574.mm.1	structural maintenance of chromosomes 4	9.51054	8.53366	0.364193	0.181124	1.9682	0.000392861	0.0155949
Neat1	TC1900000986.mm.1	nuclear paraspeckle assembly transcript 1 (non-protein coding)	10.6653	12.112	0.649718	0.507933	-2.72587	0.000393136	0.0155949
Slc16a13	TC1100003086.mm.1	solute carrier family 16 (monocarboxylic acid transporters), member 13	7.61308	6.09097	0.360113	0.585339	2.8721	0.000393163	0.0155949
	TC0400003891.mm.1		7.69256	8.26311	0.143376	0.22872	-1.4851	0.000393206	0.0155949
Llph-ps2	TC0X00001867.mm.1	LLP homolog, pseudogene 2	7.62735	8.05307	0.0939389	0.0722763	-1.34325	0.000394695	0.0156445
Gm22338	TC0200000920.mm.1	predicted gene, 22338 [Source:MGI Symbol;Acc:MGI:5452115]	8.3157	7.85603	0.104636	0.153863	1.37523	0.000396938	0.015724
Klb	TC0500000609.mm.1	klotho beta	11.8406	11.1821	0.147587	0.246023	1.57843	0.000397586	0.0157402
	TC1000001508.mm.1		4.68058	5.58503	0.10526	0.331913	-1.87183	0.000398189	0.015747
Tpp1	TC0700003990.mm.1	tripeptidyl peptidase I	13.7419	13.2181	0.16377	0.124489	1.43775	0.000398234	0.015747
	TC0600000189.mm.1		8.48499	6.94838	0.885933	0.0938426	2.90112	0.000398558	0.0157503
C1rl	TC0600001421.mm.1	complement component 1, r subcomponent-like	13.3875	12.6794	0.129886	0.293624	1.63364	0.000399121	0.0157592
Vmn1r90	TC0700000175.mm.1	vomeronasal 1 receptor 90	3.91893	4.63892	0.165056	0.199636	-1.64718	0.000399498	0.0157592
	TC0X00002944.mm.1		13.7186	14.1156	0.0746349	0.108687	-1.31678	0.000399499	0.0157592
Tbcd	TC1100002066.mm.1	tubulin-specific chaperone d	8.74617	8.40633	0.0239396	0.0752118	1.26562	0.000400853	0.0158031
Gm23403	TC0600001574.mm.1	predicted gene, 23403 [Source:MGI Symbol;Acc:MGI:5453180]	7.80901	8.73451	0.384617	0.0885239	-1.89933	0.00040161	0.015814
Gm4875	TC0600001325.mm.1	predicted gene 4875 [Source:MGI Symbol;Acc:MGI:3648108]	10.1743	9.31451	0.324682	0.170832	1.81478	0.000401654	0.015814
Prkar1a	TC1100001834.mm.1	protein kinase, cAMP dependent regulatory, type I, alpha	10.0758	10.4651	0.0609014	0.154542	-1.30978	0.000401848	0.015814
	TC1300001671.mm.1		9.14315	8.37335	0.120686	0.260656	1.70503	0.000402186	0.0158179
Ambra1	TC0200001382.mm.1	autophagy/beclin 1 regulator 1	8.85971	9.25538	0.0763406	0.0991816	-1.31555	0.00040266	0.0158271
Baat	TC0400002636.mm.1	bile acid-Coenzyme A: amino acid N-acyltransferase	14.365	15.1143	0.206742	0.232724	-1.681	0.000403075	0.015831
Gm27647	TC1400000954.mm.1	predicted gene, 27647 [Source:MGI Symbol;Acc:MGI:5531029]	6.19836	6.66768	0.126297	0.105179	-1.38446	0.00040324	0.015831
Ppt1	TC0400001382.mm.1	palmitoyl-protein thioesterase 1; Synthetic construct Mus musculus clone IMAGE:100015706, MGC:183405 palmitoyl-protein thioesterase 1 (Ppt1) mRNA, encodes complete protein.	9.59099	9.20494	0.0957067	0.0536564	1.30681	0.000404363	0.0158657
	TC0700001087.mm.1		6.67562	7.22657	0.0956145	0.15756	-1.46504	0.000405879	0.0159061
Sirpb1a	TC0300003225.mm.1	signal-regulatory protein beta 1A	6.13711	5.5868	0.179925	0.118277	1.4644	0.000405958	0.0159061
Gm23287	TC0400001284.mm.1	predicted gene, 23287 [Source:MGI Symbol;Acc:MGI:5453064]	9.29413	8.2661	0.325646	0.564128	2.03923	0.000406118	0.0159061
	TC1600001119.mm.1		7.43086	8.09008	0.250645	0.109623	-1.57922	0.00040701	0.0159316
Mir3058	TC1000002730.mm.1	microRNA 3058	5.56077	6.26147	0.195195	0.280887	-1.6253	0.000407547	0.0159353
Casp6	TC0300001315.mm.1	caspase 6	9.98824	10.6692	0.267972	0.211851	-1.60319	0.000407587	0.0159353
Lepr	TC0400001039.mm.1	leptin receptor	6.97607	7.7839	0.12357	0.445012	-1.75057	0.000408519	0.0159486
Alg6	TC0400001006.mm.1	asparagine-linked glycosylation 6 (alpha-1,3,-glucosyltransferase)	8.20721	7.73123	0.161821	0.084321	1.39086	0.000408545	0.0159486
Gm12856	TC0400003408.mm.1	predicted gene 12856 [Source:MGI Symbol;Acc:MGI:3649664]	5.64906	4.37478	0.567021	0.106627	2.41877	0.000408652	0.0159486
Zcchc6	TC1300002126.mm.1	zinc finger, CCHC domain containing 6	10.7338	11.1804	0.152657	0.146519	-1.36284	0.000409077	0.0159557
Slc22a23	TC1300001784.mm.1	solute carrier family 22, member 23	13.2281	12.7881	0.164862	0.108862	1.35655	0.000409787	0.0159739
Gmppa	TC0100000659.mm.1	GDP-mannose pyrophosphorylase A	10.1182	9.52182	0.117954	0.203014	1.51196	0.000410344	0.0159862
Prdx6	TC0100003374.mm.1	peroxiredoxin 6	10.1971	10.6484	0.16704	0.0873557	-1.36724	0.000411008	0.0160026
Clec2j	TC0600003212.mm.1	C-type lectin domain family 2, member J [Source:MGI Symbol;Acc:MGI:3647940]	6.66986	7.22651	0.117261	0.216897	-1.47085	0.000411693	0.0160198
Sla	TC1500001656.mm.1	src-like adaptor; src-like adaptor (Sla), transcript variant 2, mRNA.	5.53389	5.18475	0.0336846	0.0565955	1.2738	0.000413988	0.0160782
	TC0300002690.mm.1		11.2237	12.054	0.133759	0.43219	-1.77807	0.000414017	0.0160782
Grid1	TC1400000385.mm.1	glutamate receptor, ionotropic, delta 1; Synthetic construct Mus musculus clone IMAGE:100068077, MGC:195694 glutamate receptor, ionotropic, delta 1 (Grid1) mRNA, encodes complete protein.	5.52943	5.91744	0.110474	0.0699745	-1.30859	0.000414107	0.0160782
Ptprf	TC0400003386.mm.1	protein tyrosine phosphatase, receptor type, F	11.3019	11.7733	0.0956139	0.143249	-1.38651	0.000414169	0.0160782
Fcgr3	TC0100003524.mm.1	Fc receptor, IgG, low affinity III	8.5526	8.05055	0.125221	0.0919601	1.41622	0.000414639	0.016087
Ncf1	TC0500003368.mm.1	neutrophil cytosolic factor 1	6.98901	6.50974	0.153226	0.0973468	1.39404	0.000415588	0.0161144
Cnksr3	TC1000001694.mm.1	Cnksr family member 3	9.53023	8.64407	0.33185	0.277921	1.84825	0.000416313	0.0161324
BC005561	TC0500001028.mm.1	cDNA sequence BC005561	7.98666	8.42475	0.0751807	0.107569	-1.35481	0.000416782	0.0161324
	TC0700002782.mm.1		9.5053	10.1771	0.187429	0.279977	-1.59312	0.000416891	0.0161324
Nr1h3	TC0200004109.mm.1	nuclear receptor subfamily 1, group H, member 3	10.5639	10.106	0.152107	0.0524432	1.37354	0.000417032	0.0161324
Pvrl3	TC1600001679.mm.1	poliovirus receptor-related 3	8.78228	9.19762	0.100515	0.0864426	-1.33361	0.00041788	0.0161533
Vmp1; Mir21a	TC1100003450.mm.1	vacuole membrane protein 1; microRNA 21a	9.33174	9.70899	0.0687868	0.109334	-1.29887	0.000418062	0.0161533
Pbk	TC1400000940.mm.1	PDZ binding kinase	5.61401	4.94422	0.249073	0.136796	1.59085	0.000418404	0.0161571
Cib3	TC0800002452.mm.1	calcium and integrin binding family member 3	4.47492	5.95221	0.109201	0.863789	-2.78424	0.000418793	0.0161626
	TC0100003854.mm.1		5.39658	5.90908	0.111723	0.0826575	-1.42652	0.000420639	0.0162243
Gm23425	TC1800000425.mm.1	predicted gene, 23425	12.6797	13.1553	0.122515	0.114488	-1.3905	0.000421467	0.0162468
Pstk	TC0700001919.mm.1	phosphoseryl-tRNA kinase	7.15522	7.77345	0.0978979	0.172773	-1.53499	0.00042208	0.0162609
E330033B04Rik	TC1500002137.mm.1	RIKEN cDNA E330033B04 gene; RIKEN cDNA E330033B04 gene (E330033B04Rik), non-coding RNA.	6.28754	6.86919	0.0939582	0.201858	-1.49656	0.000423531	0.0163073
Raf1	TC0600002955.mm.1	v-raf-leukemia viral oncogene 1	10.2248	10.6531	0.04577	0.145203	-1.34566	0.000425572	0.0163763
Scd3	TC1900000645.mm.1	stearoyl-coenzyme A desaturase 3	5.77761	6.25986	0.152964	0.10139	-1.39692	0.000425992	0.0163782
Gm2260	TC1400000252.mm.1	PREDICTED: predicted gene 2260 (Gm2260), mRNA.	12.7272	12.1718	0.142692	0.230083	1.46957	0.000426117	0.0163782
Tmem141	TC0200003164.mm.1	transmembrane protein 141	6.96377	7.7843	0.203108	0.272601	-1.76604	0.000426462	0.0163819
Pex6	TC1700000901.mm.1	peroxisomal biogenesis factor 6	7.95833	8.37039	0.122309	0.111805	-1.33059	0.000427453	0.0164104
	TC0500003492.mm.1		7.33004	6.85096	0.114674	0.112112	1.39385	0.000428109	0.016425
Akt2	TC0700000465.mm.1	thymoma viral proto-oncogene 2	10.0467	9.65512	0.116952	0.0894294	1.31183	0.000428512	0.016425
Srsf5	TC1200000750.mm.1	serine/arginine-rich splicing factor 5	12.1566	12.7941	0.182497	0.180863	-1.55566	0.000428748	0.016425
Serpinb1c	TC1300001764.mm.1	serine (or cysteine) peptidase inhibitor, clade B, member 1c	5.10469	5.89238	0.173579	0.225338	-1.72631	0.000428828	0.016425
	TC0600001572.mm.1		7.2493	8.1038	0.385553	0.172071	-1.80814	0.000430212	0.0164684
Atp5o	TC1600002183.mm.1	ATP synthase, H+ transporting, mitochondrial F1 complex, O subunit	9.24964	9.65631	0.105029	0.132164	-1.32562	0.000431101	0.0164928
	TC0900001734.mm.1		5.93666	6.49428	0.148979	0.110355	-1.47184	0.000432346	0.0165309
Fermt2	TC1400001902.mm.1	fermitin family homolog 2 (Drosophila)	12.3108	12.9524	0.209646	0.153777	-1.56004	0.0004327	0.0165349
	TC0300002691.mm.1		10.9546	11.8697	0.0369787	0.402146	-1.88566	0.00043389	0.0165707
Atp6ap2	TC0X00000151.mm.1	ATPase, H+ transporting, lysosomal accessory protein 2	11.0095	10.4325	0.183092	0.0141893	1.49172	0.000435539	0.0166177
Id4	TC1300000551.mm.1	inhibitor of DNA binding 4; Synthetic construct Mus musculus clone IMAGE:100069483, MGC:199385 inhibitor of DNA binding 4 (Id4) mRNA, encodes complete protein.	4.79776	5.24775	0.0978079	0.160335	-1.36603	0.000435659	0.0166177
Depdc1a	TC0300001587.mm.1	DEP domain containing 1a	5.67596	4.62891	0.388194	0.209676	2.0663	0.000435875	0.0166177
Tubb2a-ps2	TC1200001425.mm.1	tubulin, beta 2a, pseudogene 2	5.4028	5.90926	0.130871	0.166321	-1.42057	0.000436965	0.0166496
Pdk4	TC0600001810.mm.1	pyruvate dehydrogenase kinase, isoenzyme 4	8.33228	11.859	0.621937	1.14248	-11.5251	0.000438273	0.0166898
Gm3839	TC1400001451.mm.1	predicted pseudogene 3839	12.1866	12.6417	0.0808907	0.163549	-1.37088	0.000439235	0.0167168
1810013L24Rik	TC1600000097.mm.1	RIKEN cDNA 1810013L24 gene	10.0254	9.55169	0.181953	0.0943084	1.38865	0.000439847	0.0167304
Metap1d	TC0200001038.mm.1	methionyl aminopeptidase type 1D (mitochondrial)	7.81597	8.28042	0.187364	0.0723582	-1.37979	0.000441116	0.0167608
Skiv2l; Mir6970	TC1700001929.mm.1	superkiller viralicidic activity 2-like (S. cerevisiae); microRNA 6970	8.65996	9.15961	0.119758	0.133249	-1.41387	0.000441153	0.0167608
	TC1400002209.mm.1		7.16215	8.06534	0.23842	0.292347	-1.8702	0.000442238	0.0167923
F2	TC0200004122.mm.1	coagulation factor II	17.4423	16.9831	0.170044	0.0900084	1.3748	0.000442894	0.0168015
Top2a	TC1100003693.mm.1	topoisomerase (DNA) II alpha	7.94102	6.30451	0.500808	0.359104	3.10913	0.000442989	0.0168015
Pvt1	TC1500000454.mm.1	plasmacytoma variant translocation 1	5.5365	5.13484	0.110385	0.0774695	1.32103	0.000443434	0.0168085
Gm12237	TC1100000650.mm.1	predicted gene 12237 [Source:MGI Symbol;Acc:MGI:3651551]	4.42664	4.05309	0.0312919	0.106353	1.29554	0.000443685	0.0168085
	TC0500000314.mm.1		5.48792	4.99996	0.13629	0.0849451	1.40245	0.000445134	0.0168538
Oaz1; Oaz1-ps; Mir1982	TC1000000873.mm.1	ornithine decarboxylase antizyme 1; ornithine decarboxylase antizyme 1, pseudogene; microRNA 1982; ornithine decarboxylase antizyme 1 (Oaz1), mRNA.	12.1737	12.5444	0.087395	0.092135	-1.293	0.0004454	0.0168542
	TC1400000156.mm.1		7.55747	8.35845	0.229054	0.278731	-1.74228	0.000447263	0.016915
Fau	TC1900000096.mm.1	Finkel-Biskis-Reilly murine sarcoma virus (FBR-MuSV) ubiquitously expressed (fox derived)	11.5983	12.1794	0.0677527	0.175757	-1.49602	0.000448599	0.0169543
	TC1100003114.mm.1		4.2677	3.89564	0.0836283	0.107264	1.2942	0.000448818	0.0169543
Gm13657; RP23-374O4.5	TC0200001119.mm.1	predicted gene 13657 [Source:MGI Symbol;Acc:MGI:3650031]; novel transcript	7.67912	6.79065	0.49452	0.252772	1.85121	0.00045046	0.0170066
	TC0100000155.mm.1		9.30182	10.3667	0.138204	0.411251	-2.09195	0.000451061	0.0170196
Net1	TC1300001374.mm.1	neuroepithelial cell transforming gene 1	9.58872	9.99969	0.0509572	0.10685	-1.32958	0.000452721	0.0170724
Sult1b1	TC0500002698.mm.1	sulfotransferase family 1B, member 1	10.0378	9.28011	0.284806	0.161738	1.69079	0.000453076	0.017076
Olfr221	TC1400002022.mm.1	olfactory receptor 221	4.0139	4.39052	0.110106	0.0161117	-1.2983	0.000455286	0.0171495
Ddc	TC1100002225.mm.1	dopa decarboxylase	10.7682	11.532	0.218261	0.372151	-1.69797	0.000457562	0.0172254
Gm23353	TC1000000243.mm.1	predicted gene, 23353 [Source:MGI Symbol;Acc:MGI:5453130]	4.34507	3.60723	0.293163	0.0884989	1.66768	0.000457944	0.01723
Etfa	TC0900002333.mm.1	electron transferring flavoprotein, alpha polypeptide	14.0878	14.4511	0.0949976	0.0781355	-1.28635	0.00045877	0.0172512
Mpzl1	TC0100003449.mm.1	myelin protein zero-like 1	6.94902	7.64399	0.138592	0.291873	-1.61885	0.000459471	0.0172553
Sh3bgrl3	TC0400003725.mm.1	SH3 domain binding glutamic acid-rich protein-like 3	8.63809	8.20172	0.0631647	0.14235	1.35319	0.000459719	0.0172553
Mcmbp	TC0700004371.mm.1	MCM (minichromosome maintenance deficient) binding protein	8.71412	9.08779	0.0838505	0.0410778	-1.29564	0.000459914	0.0172553
Tsta3	TC1500001754.mm.1	tissue specific transplantation antigen P35B	8.51088	8.15699	0.0943644	0.0546411	1.278	0.000459926	0.0172553
	TC0600000098.mm.1		12.9818	13.482	0.0861452	0.158136	-1.41438	0.000460879	0.0172644
Gm24043	TC1400001145.mm.1	predicted gene, 24043 [Source:MGI Symbol;Acc:MGI:5453820]	6.296	5.66038	0.214299	0.109068	1.55361	0.000460913	0.0172644
Gm12231	TC1100002775.mm.1	predicted gene 12231	14.0666	14.7737	0.225357	0.15438	-1.6326	0.000461428	0.0172644
Aspm	TC0100001303.mm.1	asp (abnormal spindle)-like, microcephaly associated (Drosophila)	5.8335	5.08987	0.265853	0.0958677	1.67438	0.000461433	0.0172644
	TC0200003100.mm.1		12.7113	13.4818	0.319606	0.239194	-1.70591	0.000461477	0.0172644
Phka2	TC0X00001634.mm.1	phosphorylase kinase alpha 2	9.11938	9.70461	0.0655325	0.18702	-1.50028	0.000462219	0.0172824
Chac2	TC1100002451.mm.1	ChaC, cation transport regulator 2	9.71537	9.19792	0.0713377	0.17475	1.43142	0.00046279	0.0172939
Rhbdd1	TC0100000703.mm.1	rhomboid domain containing 1	8.89624	8.413	0.138402	0.123473	1.39788	0.000464919	0.0173474
Atp6ap1	TC0X00000708.mm.1	ATPase, H+ transporting, lysosomal accessory protein 1	11.5353	11.1342	0.0786001	0.0988063	1.32047	0.000464935	0.0173474
Cfi	TC0300001313.mm.1	complement component factor i	18.4639	17.7812	0.136563	0.221412	1.60512	0.000465009	0.0173474
	TC0300001379.mm.1		5.49233	6.22155	0.246939	0.189754	-1.65774	0.000466174	0.0173712
Dlc1	TC0800002066.mm.1	deleted in liver cancer 1	7.93964	8.49717	0.134483	0.195595	-1.47174	0.000466958	0.0173905
	TC0500002631.mm.1		5.92103	6.57143	0.126656	0.281464	-1.56961	0.000467419	0.0173979
Ccne2	TC0400000085.mm.1	cyclin E2	6.3824	5.61542	0.401583	0.139055	1.70171	0.000467976	0.0173993
Gm10169	TC0700002739.mm.1	predicted pseudogene 10169	10.3354	10.8828	0.15861	0.12021	-1.46141	0.000467985	0.0173993
Gm2274	TC1400000255.mm.1	PREDICTED: predicted gene 2274 (Gm2274), mRNA.	12.8501	12.3047	0.152993	0.226894	1.45948	0.000468273	0.0174002
Dhrs7b	TC1100000767.mm.1	dehydrogenase/reductase (SDR family) member 7B	7.72367	7.19671	0.193438	0.081076	1.44089	0.000469416	0.0174329
Rangap1	TC1500001927.mm.1	RAN GTPase activating protein 1	8.59765	8.01007	0.0766353	0.232242	1.50272	0.000469876	0.017438
Gm17538	TC1700002546.mm.1	predicted gene, 17538 [Source:MGI Symbol;Acc:MGI:4937172]	12.3759	12.8333	0.103142	0.114381	-1.37306	0.000470242	0.017438
	TC0700001314.mm.1		7.93375	8.38021	0.146053	0.107818	-1.36268	0.000470385	0.017438
Ap3s1	TC1800000484.mm.1	adaptor-related protein complex 3, sigma 1 subunit	10.8912	10.3438	0.161768	0.174966	1.46136	0.00047061	0.017438
Usp10	TC0800003236.mm.1	ubiquitin specific peptidase 10	10.4151	9.94315	0.151654	0.0958343	1.38698	0.000471265	0.0174394
Gm23914	TC1800000476.mm.1	predicted gene, 23914	12.0236	12.6928	0.139213	0.204414	-1.59016	0.000471443	0.0174394
Alg8	TC0700001348.mm.1	asparagine-linked glycosylation 8 (alpha-1,3-glucosyltransferase)	8.11985	7.59064	0.0981054	0.13836	1.44315	0.000473661	0.0175107
Gm24557	TC0100003773.mm.1	predicted gene, 24557 [Source:MGI Symbol;Acc:MGI:5454334]	13.8757	14.5157	0.18154	0.19341	-1.55825	0.000473901	0.0175107
Ubxn1	TC1900000162.mm.1	UBX domain protein 1	7.55764	8.00117	0.116896	0.0384528	-1.35992	0.000474907	0.0175338
Emc9	TC1400002090.mm.1	ER membrane protein complex subunit 9	8.29245	8.81078	0.131481	0.18745	-1.4323	0.000475057	0.0175338
	TC1000001961.mm.1		7.5598	8.15972	0.208614	0.113608	-1.51563	0.000477108	0.0175996
Igkv4-74	TC0600003557.mm.1	immunoglobulin kappa variable 4-74	5.90088	5.14534	0.316112	0.194826	1.68826	0.000477907	0.0176116
Cers6	TC0200000994.mm.1	ceramide synthase 6	9.76963	8.60063	0.24653	0.33346	2.24856	0.000477966	0.0176116
Rnf141	TC0700004658.mm.1	ring finger protein 141	5.18224	5.58192	0.170549	0.127292	-1.31922	0.000479015	0.0176404
Il15ra	TC0200000222.mm.1	interleukin 15 receptor, alpha chain; interleukin 15 receptor, alpha chain (Il15ra), transcript variant 2, mRNA.; interleukin 15 receptor, alpha chain (Il15ra), transcript variant 1, mRNA.	9.85311	9.4064	0.0948132	0.187844	1.36293	0.000479765	0.0176581
	TC0200001538.mm.1		4.00126	4.60517	0.0384402	0.238877	-1.51983	0.000480263	0.0176666
	TC1200001250.mm.1		5.73403	5.34675	0.099401	0.10598	1.30793	0.000481464	0.0177
	TC0400002933.mm.1		6.50985	7.13835	0.101236	0.213086	-1.54595	0.000481707	0.0177
	TC0700003731.mm.1		7.22106	7.77461	0.154917	0.115338	-1.46769	0.000482423	0.0177164
	TC0600000593.mm.1		9.30136	8.50588	0.279531	0.140432	1.73566	0.00048388	0.01776
	TC1500000589.mm.1		4.14381	4.61321	0.157645	0.0813929	-1.38453	0.000485761	0.0178191
Kif4	TC0X00000958.mm.1	kinesin family member 4	5.90221	4.9282	0.299786	0.219266	1.9643	0.000486684	0.0178431
Hspbap1	TC1600000494.mm.1	Hspb associated protein 1	6.52022	6.10125	0.153397	0.0414875	1.33697	0.000488118	0.0178766
	TC1400000180.mm.1		8.28304	9.75874	0.170834	0.65566	-2.78119	0.000488139	0.0178766
Wwox	TC0800001362.mm.1	WW domain-containing oxidoreductase	6.76354	7.27191	0.125662	0.1071	-1.42244	0.00048909	0.0179014
Mtx2	TC0200001102.mm.1	metaxin 2	10.5793	10.9361	0.0686397	0.0842676	-1.28059	0.000489771	0.017915
Gm23576	TC1800000605.mm.1	predicted gene, 23576 [Source:MGI Symbol;Acc:MGI:5453353]	6.94313	7.82038	0.365906	0.145572	-1.83687	0.000490003	0.017915
Kif20b	TC1900000508.mm.1	kinesin family member 20B	6.768	5.51166	0.395024	0.260428	2.38888	0.000491914	0.0179749
	TC0300000483.mm.1		13.9429	14.6056	0.204865	0.20999	-1.58307	0.000492357	0.0179811
Ms4a6b	TC1900000225.mm.1	membrane-spanning 4-domains, subfamily A, member 6B	6.33262	5.71232	0.180203	0.0992756	1.53719	0.000494426	0.0180467
Gclc	TC0900001038.mm.1	glutamate-cysteine ligase, catalytic subunit	14.519	15.372	0.32435	0.194495	-1.80627	0.000495881	0.0180855
	TC0400003713.mm.1		6.10794	6.652	0.09946	0.200371	-1.45806	0.00049653	0.0180934
Extl3	TC1400002248.mm.1	exostoses (multiple)-like 3	9.4844	8.98265	0.119951	0.0881654	1.41593	0.000497562	0.0181098
Aspdh	TC0700000805.mm.1	aspartate dehydrogenase domain containing	14.1349	13.2827	0.289179	0.220602	1.8052	0.000497669	0.0181098
Spryd7	TC1400002193.mm.1	SPRY domain containing 7	9.33486	9.80339	0.113884	0.148977	-1.38369	0.000497819	0.0181098
Mrpl12	TC1100002029.mm.1	mitochondrial ribosomal protein L12	7.70431	8.10855	0.0699869	0.0842572	-1.3234	0.000498077	0.0181098
Ighg2b	TC1200002539.mm.1	immunoglobulin heavy constant gamma 2B	4.95918	4.58327	0.116844	0.0260978	1.29766	0.000498709	0.0181187
Gm12252	TC1100002816.mm.1	predicted gene 12252 [Source:MGI Symbol;Acc:MGI:3651573]	7.96266	7.34438	0.155454	0.230701	1.53504	0.000498872	0.0181187
Igkv4-59	TC0600003566.mm.1	immunoglobulin kappa variable 4-59	6.81904	4.95322	0.677574	0.39635	3.64474	0.000499175	0.0181198
	TC0500000544.mm.1		3.54028	4.20911	0.185952	0.144068	-1.58978	0.000500269	0.0181495
Ppib	TC0900000862.mm.1	peptidylprolyl isomerase B	14.3914	13.6312	0.342786	0.238469	1.69377	0.000501444	0.0181821
Gm23813	TC1100000524.mm.1	predicted gene, 23813 [Source:MGI Symbol;Acc:MGI:5453590]	11.4593	12.0711	0.185191	0.159589	-1.52819	0.000501923	0.0181895
Ube2d1	TC1000002357.mm.1	ubiquitin-conjugating enzyme E2D 1	8.71465	8.14573	0.190972	0.0964816	1.48341	0.000503289	0.0182235
Saa1	TC0700003041.mm.1	serum amyloid A 1	12.1297	10.2396	0.700229	0.61161	3.70673	0.000503414	0.0182235
Gm26302	TC0X00000250.mm.1	predicted gene, 26302 [Source:MGI Symbol;Acc:MGI:5456079]	12.6738	13.3337	0.189866	0.138308	-1.58002	0.000504508	0.0182531
Mir299b	TC1200002373.mm.1	microRNA 299b	5.95753	5.43141	0.133943	0.159043	1.44006	0.000505598	0.0182825
Fn1	TC0100002544.mm.1	fibronectin 1; fibronectin 1 (Fn1), mRNA.	17.4477	17.8261	0.0528455	0.112962	-1.29989	0.000506674	0.0183113
Slc14a1	TC1800001637.mm.1	solute carrier family 14 (urea transporter), member 1	5.34116	4.80792	0.137307	0.0931805	1.44717	0.000507254	0.0183223
	TC0800000731.mm.1		12.8206	13.4007	0.138007	0.172207	-1.49494	0.000508288	0.0183496
	TC0100000939.mm.1		10.4492	11.4034	0.169001	0.279651	-1.93749	0.000508587	0.0183503
Snord118	TC1100000895.mm.1	small nucleolar RNA, C/D box 118	6.44077	5.49573	0.144005	0.494684	1.92525	0.000509242	0.0183639
Actg1; Mir6935	TC1100004202.mm.1	actin, gamma, cytoplasmic 1; microRNA 6935	11.5765	12.321	0.0682684	0.349965	-1.67538	0.000509857	0.0183714
	TC0X00002310.mm.1		8.21628	8.78065	0.197178	0.109734	-1.47875	0.000510099	0.0183714
	TC0700003477.mm.1		6.66525	7.23142	0.146653	0.169356	-1.48059	0.000510284	0.0183714
Tmlhe	TCX_GL456233_random00000002.mm.1	trimethyllysine hydroxylase, epsilon	10.9328	10.165	0.201425	0.285457	1.70267	0.000510761	0.0183785
Mmd	TC1100001397.mm.1	monocyte to macrophage differentiation-associated	9.23977	8.5411	0.188852	0.252151	1.62302	0.00051104	0.0183785
Gm23577	TC0700002164.mm.1	predicted gene, 23577 [Source:MGI Symbol;Acc:MGI:5453354]	8.40055	9.08368	0.161992	0.192732	-1.60561	0.000512735	0.0184112
Gm20143	TC0300000971.mm.1	PREDICTED: predicted gene, 20143 (Gm20143), miscRNA.	6.43388	5.98277	0.158161	0.216295	1.36709	0.000512787	0.0184112
Nrbp2	TC1500001764.mm.1	nuclear receptor binding protein 2	9.59268	10.1005	0.0699718	0.202922	-1.4219	0.000513324	0.0184204
Smarca5	TC0800002528.mm.1	SWI/SNF related, matrix associated, actin dependent regulator of chromatin, subfamily a, member 5	9.24089	9.59214	0.0545721	0.126448	-1.27567	0.000514192	0.0184416
Aspg	TC1200001253.mm.1	asparaginase homolog (S. cerevisiae)	9.69725	10.5532	0.417607	0.233448	-1.80994	0.000515155	0.0184661
Gm22735	TC0500001491.mm.1	predicted gene, 22735	12.2073	12.7689	0.157049	0.139364	-1.47591	0.000515558	0.0184705
Upk3b	TC0500001595.mm.1	uroplakin 3B	6.21796	6.75418	0.113781	0.280384	-1.45016	0.000516398	0.0184905
	TC1700001267.mm.1		7.61269	8.40533	0.165139	0.313718	-1.73224	0.000516885	0.0184979
Vps13b	TC1500000248.mm.1	vacuolar protein sorting 13B (yeast)	9.91196	10.4316	0.191672	0.0895695	-1.43365	0.000520196	0.0186017
	TC0700003360.mm.1		6.90723	7.25103	0.0984512	0.0321852	-1.2691	0.000520637	0.0186019
Ccnb1	TC1300002543.mm.1	cyclin B1	6.55357	5.13647	0.615248	0.227123	2.67047	0.000521261	0.0186141
	TC0100003654.mm.1		9.68817	10.3555	0.216581	0.189634	-1.58813	0.000521952	0.0186189
L3hypdh	TC1200001899.mm.1	L-3-hydroxyproline dehydratase (trans-)	6.75103	7.12201	0.0898087	0.0950833	-1.29323	0.000521958	0.0186189
Svil	TC1800000019.mm.1	supervillin	7.5924	8.10925	0.192826	0.0603238	-1.43083	0.000524758	0.0186964
Snord65; 2410006H16Rik	TC1100000803.mm.1	small nucleolar RNA, C/D box 65; RIKEN cDNA 2410006H16 gene	7.42557	6.92605	0.190588	0.142661	1.41375	0.00052487	0.0186964
Pcnxl3	TC1900000978.mm.1	pecanex-like 3 (Drosophila); Synthetic construct Mus musculus clone IMAGE:100062116, MGC:190367 pecanex-like 3 (Drosophila) (Pcnxl3) mRNA, encodes complete protein.	7.65473	8.07671	0.0557124	0.120178	-1.33976	0.000524982	0.0186964
	TC0X00003381.mm.1		9.39485	9.91564	0.132157	0.181051	-1.43474	0.000525398	0.0187011
	TC0700003814.mm.1		7.62597	8.40418	0.120938	0.252681	-1.715	0.000525896	0.0187087
Ncstn	TC0100003560.mm.1	nicastrin	11.3275	10.9609	0.00863247	0.10148	1.28932	0.000527515	0.0187562
Entpd4	TC1400000975.mm.1	ectonucleoside triphosphate diphosphohydrolase 4 (Entpd4), mRNA.; ectonucleoside triphosphate diphosphohydrolase 4	9.66206	9.31954	0.129502	0.0162881	1.26797	0.000528305	0.0187742
Fyco1	TC0900003311.mm.1	FYVE and coiled-coil domain containing 1; Synthetic construct Mus musculus clone IMAGE:100063331, MGC:191065 FYVE and coiled-coil domain containing 1 (Fyco1) mRNA, encodes complete protein.	9.94841	10.4947	0.0645164	0.200338	-1.46028	0.00052881	0.018782
Mndal	TC0100003890.mm.1	myeloid nuclear differentiation antigen like	9.84981	9.44062	0.113702	0.143372	1.32794	0.000529303	0.0187894
Cdca2	TC1400002290.mm.1	cell division cycle associated 2	6.1755	5.47655	0.243064	0.0581359	1.62332	0.000529958	0.0188019
H60b; Raet1a; Raet1b; Raet1c; Raet1d; Raet1e	TC1000000175.mm.1	histocompatibility 60b; retinoic acid early transcript 1, alpha; retinoic acid early transcript beta; retinoic acid early transcript gamma; retinoic acid early transcript delta; retinoic acid early transcript 1E	7.07181	8.18355	0.11168	0.493947	-2.16106	0.000530225	0.0188019
Dhrs4	TC1400000777.mm.1	dehydrogenase/reductase (SDR family) member 4	14.5235	13.5512	0.320382	0.228897	1.96194	0.000531337	0.0188312
Leng1; Tmc4	TC0700002134.mm.1	leukocyte receptor cluster (LRC) member 1; transmembrane channel-like gene family 4; Synthetic construct Mus musculus clone IMAGE:100069459, MGC:199361 transmembrane channel-like gene family 4 (Tmc4) mRNA, encodes complete protein.	5.53719	5.91455	0.0372586	0.0762751	-1.29896	0.000533135	0.0188848
Bik	TC1500000775.mm.1	BCL2-interacting killer	5.78925	6.35028	0.110578	0.233375	-1.47533	0.000534257	0.0189019
Gm20337	TC1200002010.mm.1	predicted gene, 20337; predicted gene, 20337 (Gm20337), non-coding RNA.	5.39368	5.99738	0.105512	0.200649	-1.51961	0.000534353	0.0189019
Gm23100	TC0700001619.mm.1	predicted gene, 23100 [Source:MGI Symbol;Acc:MGI:5452877]	6.007	5.40226	0.115496	0.248427	1.52071	0.000534478	0.0189019
	TC0900001735.mm.1		7.50122	8.63838	0.394001	0.321588	-2.19948	0.000535477	0.0189233
Lrrc59	TC1100001442.mm.1	leucine rich repeat containing 59	11.5143	10.8065	0.31578	0.155336	1.63332	0.000535657	0.0189233
Gm23256	TC0700000749.mm.1	predicted gene, 23256 [Source:MGI Symbol;Acc:MGI:5453033]	8.01655	9.1137	0.198321	0.326752	-2.13931	0.000537479	0.0189775
Dot1l	TC1000000870.mm.1	DOT1-like, histone H3 methyltransferase (S. cerevisiae); Synthetic construct Mus musculus clone IMAGE:100068096, MGC:195713 DOT1-like, histone H3 methyltransferase (S. cerevisiae) (Dot1l) mRNA, encodes complete protein.	7.20296	7.62745	0.0389392	0.126018	-1.34209	0.000537822	0.0189794
	TC0900002172.mm.1		7.53493	5.64817	0.871737	0.185135	3.69805	0.000538358	0.0189882
	TC0800000116.mm.1		4.272	3.72309	0.184992	0.0613323	1.46297	0.000539474	0.0190174
Gm11223	TC0400002845.mm.1	predicted gene 11223	9.1642	7.54272	0.610183	0.354095	3.0769	0.00054046	0.019042
Gm11787	TC0400002119.mm.1	predicted gene 11787	10.0539	9.45776	0.243831	0.0789188	1.51162	0.00054108	0.0190517
Tmem106b	TC0600000091.mm.1	transmembrane protein 106B	12.6173	13.0723	0.120987	0.112072	-1.37071	0.000541315	0.0190517
Ms4a4b	TC1900000219.mm.1	membrane-spanning 4-domains, subfamily A, member 4B	5.93825	5.53979	0.0874251	0.10928	1.3181	0.00054325	0.0191096
Dhtkd1	TC0200002885.mm.1	dehydrogenase E1 and transketolase domain containing 1	10.4593	11.2331	0.0581643	0.364272	-1.70981	0.000544703	0.0191423
	TC0100003450.mm.1		5.68683	6.31071	0.250327	0.174535	-1.54101	0.000544824	0.0191423
Selenbp1	TC0300000880.mm.1	selenium binding protein 1	14.0375	14.7752	0.175981	0.272224	-1.66744	0.00054505	0.0191423
	TC0600000529.mm.1		7.61842	8.71928	0.275989	0.33045	-2.14482	0.000545721	0.0191472
Gls2	TC1000001590.mm.1	glutaminase 2 (liver, mitochondrial); glutaminase 2 (liver, mitochondrial) (Gls2), nuclear gene encoding mitochondrial protein, mRNA.	11.456	13.063	0.297279	0.76718	-3.04608	0.00054577	0.0191472
Chdh	TC1400000301.mm.1	choline dehydrogenase	9.45911	10.1464	0.0482773	0.261176	-1.61027	0.000546402	0.0191592
Cct6a; Snora15	TC0500001512.mm.1	chaperonin containing Tcp1, subunit 6a (zeta); small nucleolar RNA, H/ACA box 15; chaperonin containing Tcp1, subunit 6a (zeta) (Cct6a), mRNA.	11.6796	12.1189	0.109705	0.0645788	-1.35593	0.000548641	0.0192275
Gm10933	TC1200000304.mm.1	PREDICTED: predicted gene 10933 (Gm10933), miscRNA.	6.56802	7.15764	0.219743	0.133835	-1.50485	0.000549758	0.0192564
Aox1	TC0100000427.mm.1	aldehyde oxidase 1	10.1508	11.1356	0.176908	0.415038	-1.97901	0.000551207	0.0192916
Pdia5	TC1600001548.mm.1	protein disulfide isomerase associated 5	11.8794	11.4627	0.110862	0.164839	1.33489	0.000551346	0.0192916
Acat3	TC1700001458.mm.1	acetyl-Coenzyme A acetyltransferase 3	14.0378	14.7241	0.330149	0.122956	-1.60914	0.000552992	0.0193389
Gm16425	TC0800000190.mm.1	predicted gene 16425 [Source:MGI Symbol;Acc:MGI:3643338]	5.15955	5.64307	0.120396	0.120987	-1.39815	0.000553984	0.0193633
Ephx1	TC0100003679.mm.1	epoxide hydrolase 1, microsomal	14.2567	15.4377	0.159677	0.392484	-2.26728	0.000557494	0.0194757
	TC1300002128.mm.1		6.72548	7.51457	0.22828	0.301819	-1.72798	0.000558014	0.0194782
	TC0100000938.mm.1		6.09068	6.58311	0.151724	0.114596	-1.40681	0.000558158	0.0194782
	TC0100001633.mm.1		6.55803	5.64717	0.281876	0.25996	1.88017	0.000559702	0.0195218
Serpinb1-ps1	TC1300001763.mm.1	serine (or cysteine) peptidase inhibitor, clade B, member 1, pseudogene	4.83772	5.65797	0.294981	0.189602	-1.76572	0.000560258	0.0195309
Cox6b1	TC0700002771.mm.1	cytochrome c oxidase, subunit VIb polypeptide 1	14.2698	14.6824	0.12698	0.0634276	-1.33117	0.0005619	0.0195778
Sorbs2	TC0800000516.mm.1	sorbin and SH3 domain containing 2; Synthetic construct Mus musculus clone IMAGE:100066327, MGC:195464 sorbin and SH3 domain containing 2 (Sorbs2) mRNA, encodes complete protein.	9.61257	10.3414	0.284195	0.198341	-1.65733	0.000563901	0.0196293
Ly6c2	TC1500001730.mm.1	lymphocyte antigen 6 complex, locus C2	7.75791	6.30166	0.47087	0.262796	2.74395	0.000563974	0.0196293
Adamts7	TC0900001158.mm.1	a disintegrin-like and metallopeptidase (reprolysin type) with thrombospondin type 1 motif, 7	5.26801	5.66812	0.0731216	0.144941	-1.31961	0.000566627	0.0197112
Edem2	TC0200004970.mm.1	ER degradation enhancer, mannosidase alpha-like 2	10.0575	9.39419	0.24756	0.127525	1.58369	0.000566976	0.0197129
	TC0900000758.mm.1		7.86541	7.17207	0.251858	0.177518	1.61703	0.00056953	0.019783
Oxnad1	TC1400000337.mm.1	oxidoreductase NAD-binding domain containing 1	8.35544	8.98806	0.122179	0.211981	-1.55038	0.000569986	0.019783
	TC0200003883.mm.1		5.06589	4.57339	0.17132	0.176942	1.40687	0.000570008	0.019783
Serpina3n	TC1200001047.mm.1	serine (or cysteine) peptidase inhibitor, clade A, member 3N	17.2337	16.4395	0.0968606	0.36778	1.7341	0.000570191	0.019783
Abhd5	TC0900001638.mm.1	abhydrolase domain containing 5	8.97622	8.58567	0.0649733	0.106891	1.31089	0.000570584	0.0197862
	TC1300000913.mm.1		7.37606	8.43885	0.190123	0.466313	-2.08896	0.000571413	0.0197973
Rnase2a	TC1400002002.mm.1	ribonuclease, RNase A family, 2A (liver, eosinophil-derived neurotoxin)	5.10471	4.69781	0.157011	0.157651	1.32584	0.000571503	0.0197973
Mau2	TC0800002381.mm.1	MAU2 chromatid cohesion factor homolog (C. elegans)	9.61067	9.25005	0.0831107	0.0529044	1.28398	0.00057192	0.0198013
Cry2	TC0200004140.mm.1	cryptochrome 2 (photolyase-like)	8.35419	7.58311	0.0887899	0.281661	1.70655	0.00057271	0.019813
Gm13365	TC0200000267.mm.1	predicted gene 13365 [Source:MGI Symbol;Acc:MGI:3651225]	6.15006	5.62045	0.20469	0.182031	1.44354	0.000572857	0.019813
2310036O22Rik	TC0800000976.mm.1	RIKEN cDNA 2310036O22 gene	12.0705	12.5126	0.0990859	0.093078	-1.35854	0.000573245	0.019816
Scarna17	TC1800001590.mm.1	small Cajal body-specific RNA 17	12.7046	13.2569	0.157958	0.129126	-1.4664	0.000575729	0.0198854
Adrb2	TC1800001437.mm.1	adrenergic receptor, beta 2	5.94081	5.33208	0.203474	0.128732	1.52492	0.000575857	0.0198854
Ttc38	TC1500000825.mm.1	tetratricopeptide repeat domain 38	12.807	12.432	0.0881894	0.10604	1.29681	0.00057762	0.0199359
Msi2	TC1100003496.mm.1	musashi RNA-binding protein 2	6.90737	7.30718	0.0329429	0.131337	-1.31933	0.000578203	0.0199456
Foxa1	TC1200001803.mm.1	forkhead box A1	7.85878	9.02574	0.246437	0.514441	-2.24539	0.000578594	0.0199486
Tubb2b	TC1300001781.mm.1	tubulin, beta 2B class IIB	4.27167	4.84042	0.0766038	0.185623	-1.48324	0.000578929	0.0199497
	TC1500001664.mm.1		5.89662	6.65283	0.246181	0.231573	-1.68905	0.000579385	0.019955
Gm26469	TC0200002620.mm.1	predicted gene, 26469 [Source:MGI Symbol;Acc:MGI:5456246]	13.4141	13.9854	0.183186	0.127988	-1.48584	0.000580465	0.0199695
Olfr1032	TC0200001263.mm.1	olfactory receptor 1032	5.11738	5.57891	0.161592	0.146937	-1.37699	0.000580613	0.0199695
	TC1500000934.mm.1		3.90483	3.47561	0.109436	0.100023	1.3465	0.000580712	0.0199695
Khnyn	TC1400000797.mm.1	KH and NYN domain containing	7.17549	7.89443	0.180474	0.203876	-1.64598	0.000581047	0.0199706
	TC1300002602.mm.1		4.81087	5.37721	0.195981	0.131642	-1.48076	0.000581464	0.0199745
Mir466f-1	TC0200000091.mm.1	microRNA 466f-1 [Source:MGI Symbol;Acc:MGI:3718533]	12.3918	13.0738	0.175711	0.192479	-1.60442	0.000583661	0.0200395
	TC0800002365.mm.1		8.57814	9.07439	0.0599202	0.186764	-1.41054	0.000588036	0.0201792
	TC1800001033.mm.1		8.06924	8.72604	0.274688	0.272307	-1.57657	0.000588472	0.0201837
	TC0300002646.mm.1		7.67968	8.96227	0.27723	0.428722	-2.43274	0.000589924	0.0202157
	TC0600003027.mm.1		4.92048	5.42876	0.0975298	0.183418	-1.42235	0.000592206	0.0202637
	TC1900001747.mm.1		6.84575	7.51906	0.251521	0.0918956	-1.59472	0.000592228	0.0202637
Gbp8	TC0500003729.mm.1	guanylate-binding protein 8	9.80602	8.9834	0.125123	0.258389	1.76861	0.000592341	0.0202637
Fbxo31	TC0800003052.mm.1	F-box protein 31	7.86654	7.25242	0.0877895	0.196862	1.53062	0.000593103	0.0202793
Tacc3	TC0500000360.mm.1	transforming, acidic coiled-coil containing protein 3	6.43818	5.87138	0.139041	0.19118	1.48123	0.000593716	0.0202897
	TC1500000038.mm.1		5.37472	4.55572	0.255267	0.225944	1.76418	0.000594103	0.0202924
Sgol2a	TC0100000426.mm.1	shugoshin-like 2a (S. pombe)	4.97404	4.60056	0.0828738	0.0802856	1.29547	0.000594635	0.0202961
Lrrc58	TC1600000538.mm.1	leucine rich repeat containing 58	10.8749	11.2515	0.0723303	0.159071	-1.29827	0.00059488	0.0202961
Ighv1-80	TC1200002659.mm.1	immunoglobulin heavy variable 1-80	5.8922	5.40487	0.216389	0.068586	1.40184	0.000595283	0.0202961
Gm26258	TC1800000877.mm.1	predicted gene, 26258	12.5701	13.1062	0.12149	0.194725	-1.45001	0.000595442	0.0202961
Gm6293	TC1900000963.mm.1	predicted pseudogene 6293	9.89601	10.3353	0.114666	0.129666	-1.35593	0.000596713	0.0203289
S100a11	TC0300000852.mm.1	S100 calcium binding protein A11; S100 calcium binding protein A11 (calgizzarin)	11.7563	10.8008	0.239236	0.337693	1.93935	0.00060021	0.0204375
	TC1800000765.mm.1		7.26488	7.72287	0.180609	0.0886302	-1.37363	0.000601478	0.0204701
D130062J21Rik	TC0400000255.mm.1	RIKEN cDNA D130062J21 gene	4.65318	5.43697	0.137073	0.225352	-1.72165	0.000601987	0.0204769
S100a1	TC0300002374.mm.1	S100 calcium binding protein A1	10.8557	11.2744	0.16776	0.175107	-1.33674	0.00060292	0.0204904
Dse	TC1000001995.mm.1	dermatan sulfate epimerase	8.2566	7.71842	0.205187	0.157262	1.45213	0.000603464	0.0204904
Dcaf6	TC0100003443.mm.1	DDB1 and CUL4 associated factor 6	11.1391	11.813	0.169339	0.225342	-1.59542	0.000604148	0.0204904
Rnf26	TC0600002518.mm.1	ring finger protein 26	8.69775	8.2396	0.122708	0.115978	1.37378	0.000604218	0.0204904
D630024D03Rik	TC1100002464.mm.1	RIKEN cDNA D630024D03 gene	6.32671	5.61096	0.254612	0.228585	1.64233	0.000604655	0.0204904
	TC0200001041.mm.1		6.59311	7.36879	0.294917	0.185696	-1.712	0.000604788	0.0204904
Gm10640	TC0700000588.mm.1	predicted gene 10640	4.70783	5.10992	0.146312	0.0198603	-1.32142	0.000604841	0.0204904
C330027C09Rik	TC1600000700.mm.1	RIKEN cDNA C330027C09 gene	6.34993	5.48618	0.33598	0.179518	1.81976	0.000605132	0.0204904
Dpp4	TC0200003624.mm.1	dipeptidylpeptidase 4	12.2181	12.7113	0.227727	0.134475	-1.40755	0.000605489	0.0204904
	TC0900002303.mm.1		5.16955	5.63126	0.134741	0.168956	-1.37717	0.000605492	0.0204904
Vcl	TC1400000177.mm.1	vinculin	9.32336	9.7972	0.0737655	0.161528	-1.3888	0.000607052	0.0205327
	TC0100003493.mm.1		5.64249	6.01408	0.116404	0.0902886	-1.29378	0.000611223	0.0206442
	TC1300000835.mm.1		6.56554	7.3545	0.230054	0.132314	-1.72782	0.000611287	0.0206442
	TC1300000836.mm.1		6.56554	7.3545	0.230054	0.132314	-1.72782	0.000611287	0.0206442
Gm24096	TC0600002450.mm.1	predicted gene, 24096 [Source:MGI Symbol;Acc:MGI:5453873]	5.04106	5.67162	0.233276	0.134982	-1.54817	0.000613338	0.0206892
Fetub	TC1600000324.mm.1	fetuin beta	16.338	15.9235	0.134303	0.0867534	1.33288	0.000613613	0.0206892
Pid1	TC0100002690.mm.1	phosphotyrosine interaction domain containing 1	9.2189	9.73321	0.141962	0.173262	-1.42831	0.000613805	0.0206892
Gm22441	TC1000000738.mm.1	predicted gene, 22441	12.8597	13.2847	0.105139	0.147789	-1.34251	0.000613877	0.0206892
Gga2	TC0700004221.mm.1	golgi associated, gamma adaptin ear containing, ARF binding protein 2	7.07997	6.65596	0.0798968	0.224647	1.34165	0.000614775	0.0207089
Gm23992	TC0900001693.mm.1	predicted gene, 23992 [Source:MGI Symbol;Acc:MGI:5453769]	16.373	16.7529	0.105772	0.080541	-1.30122	0.000615689	0.0207193
Ccnl1	TC0300002103.mm.1	cyclin L1	9.00155	9.42058	0.138565	0.108346	-1.33702	0.00061571	0.0207193
	TC1700002608.mm.1		5.57825	4.96024	0.107913	0.230171	1.53475	0.000617965	0.0207845
Reln	TC0500002028.mm.1	reelin	9.97537	10.3546	0.0585343	0.100897	-1.30064	0.000619696	0.0207998
Arid2	TC1500000947.mm.1	AT rich interactive domain 2 (ARID, RFX-like)	9.11695	9.47137	0.0482823	0.0886704	-1.27847	0.000619907	0.0207998
	TC0700000499.mm.1		7.34027	8.07283	0.260507	0.131443	-1.66158	0.000620332	0.0207998
Fgr	TC0400001599.mm.1	Gardner-Rasheed feline sarcoma viral (Fgr) oncogene homolog	5.77183	5.3769	0.0900196	0.0945521	1.31488	0.000620354	0.0207998
Thrsp	TC0700003764.mm.1	thyroid hormone responsive	15.3918	13.3814	0.597822	0.851097	4.029	0.000620407	0.0207998
Gm26134	TC0100000979.mm.1	predicted gene, 26134 [Source:MGI Symbol;Acc:MGI:5455911]	5.27372	5.79996	0.126551	0.186108	-1.44017	0.000620485	0.0207998
	TC1700001845.mm.1		12.3169	12.892	0.227566	0.161487	-1.48977	0.000620625	0.0207998
Pkd2	TC0500001026.mm.1	polycystic kidney disease 2	7.74166	8.14923	0.0511413	0.138165	-1.32645	0.000622392	0.0208484
Gm6314	TC0700002009.mm.1	PREDICTED: predicted pseudogene 6314 (Gm6314), mRNA.	7.59569	7.2043	0.0812113	0.0800397	1.31166	0.000624843	0.0209093
Gm26303	TC0900001533.mm.1	predicted gene, 26303 [Source:MGI Symbol;Acc:MGI:5456080]	10.1435	10.611	0.0594427	0.154567	-1.38271	0.000625321	0.0209119
Gm22500	TC1600000565.mm.1	predicted gene, 22500 [Source:MGI Symbol;Acc:MGI:5452277]	7.18532	8.05029	0.325458	0.193421	-1.8213	0.000625557	0.0209119
Gm10012	TC1700000395.mm.1	predicted pseudogene 10012 [Source:MGI Symbol;Acc:MGI:3642454]	15.9772	16.3416	0.0913042	0.0614917	-1.28735	0.000626141	0.0209208
	TC0200000925.mm.1		6.75833	7.2384	0.0914085	0.171691	-1.39481	0.000627524	0.0209495
Dhrs11	TC1100003418.mm.1	dehydrogenase/reductase (SDR family) member 11	8.88207	9.56561	0.323927	0.0867118	-1.60608	0.000627633	0.0209495
Ighv1-78	TC1200002658.mm.1	immunoglobulin heavy variable 1-78	4.7138	3.89181	0.161201	0.504783	1.76784	0.000628888	0.0209701
Clec2d	TC0600001530.mm.1	C-type lectin domain family 2, member d	16.1653	16.9528	0.0275775	0.333908	-1.72614	0.000629269	0.0209722
Erp44	TC0400002621.mm.1	endoplasmic reticulum protein 44	11.6993	11.2216	0.0970974	0.163297	1.39253	0.00062962	0.0209733
Rbbp4	TC0400003590.mm.1	retinoblastoma binding protein 4	8.19413	8.66116	0.100363	0.0821662	-1.38226	0.000630039	0.0209767
	TC1600001728.mm.1		7.80078	9.45679	0.627445	0.403843	-3.15144	0.000631457	0.0209987
Gm13252	TC0400003663.mm.1	predicted gene 13252 [Source:MGI Symbol;Acc:MGI:3651953]	13.5944	13.9871	0.0571727	0.159258	-1.31288	0.000631654	0.0209987
	TC0600001984.mm.1		4.88407	5.34159	0.124465	0.137311	-1.37318	0.00063232	0.0210064
Gm5334	TC0700001018.mm.1	tetraspanin 7 pseudogene	4.10933	3.67638	0.114777	0.0748792	1.35	0.000632523	0.0210064
	TC0500002495.mm.1		6.3415	6.92192	0.194039	0.164837	-1.49529	0.000633787	0.0210303
Acyp2	TC1100002438.mm.1	acylphosphatase 2, muscle type	5.45305	5.84561	0.124982	0.051119	-1.31272	0.000633879	0.0210303
Rabac1	TC0700002615.mm.1	Rab acceptor 1 (prenylated)	8.91851	9.34129	0.13275	0.141679	-1.34051	0.000634494	0.0210347
	TC1800001513.mm.1		7.59239	8.16539	0.194633	0.166867	-1.48761	0.000635064	0.0210347
Ugdh	TC0500002486.mm.1	UDP-glucose dehydrogenase	10.454	11.2036	0.260731	0.245819	-1.68129	0.000635423	0.0210347
	TC0900002187.mm.1		6.64083	7.42255	0.145932	0.383985	-1.71918	0.000635686	0.0210347
	TC0500003443.mm.1		13.6459	14.1832	0.182623	0.124849	-1.45126	0.000635805	0.0210347
	TC0400000305.mm.1		6.39712	6.7955	0.0700819	0.105024	-1.31803	0.000635938	0.0210347
Llgl2	TC1100001908.mm.1	lethal giant larvae homolog 2 (Drosophila)	7.27395	7.92117	0.0514559	0.235227	-1.56615	0.000636246	0.0210347
	TC0500002030.mm.1		8.41699	9.0971	0.0392937	0.237307	-1.60225	0.000637086	0.0210519
Inpp5b; Mir698	TC0400001425.mm.1	inositol polyphosphate-5-phosphatase B; microRNA 698	9.36871	8.89602	0.0941933	0.184409	1.38769	0.00063808	0.0210644
	TC0500002630.mm.1		6.32732	7.08592	0.325284	0.275743	-1.69185	0.000638104	0.0210644
Adcy6	TC1500002181.mm.1	adenylate cyclase 6; Synthetic construct Mus musculus clone IMAGE:100063597, MGC:191103 adenylate cyclase 6 (Adcy6) mRNA, encodes complete protein.	7.5517	7.13921	0.0996121	0.107243	1.33098	0.000638498	0.0210669
Huwe1	TC0X00001526.mm.1	HECT, UBA and WWE domain containing 1	10.9618	11.54	0.159065	0.159224	-1.49299	0.000639122	0.021077
	TC0200003309.mm.1		5.48823	5.96033	0.108818	0.110913	-1.38712	0.00064022	0.0211026
	TC0800002726.mm.1		4.96455	4.37951	0.133263	0.204939	1.50008	0.000642736	0.021175
5830473C10Rik	TC0500000837.mm.1	RIKEN cDNA 5830473C10 gene	13.4691	12.5615	0.348289	0.222481	1.87585	0.000644204	0.0212097
Ubp1	TC0900001507.mm.1	upstream binding protein 1	9.82617	10.2712	0.153637	0.106613	-1.36136	0.000644433	0.0212097
Smad7	TC1800000805.mm.1	SMAD family member 7; SMAD family member 7 (Smad7), mRNA.	5.75742	6.62057	0.114516	0.385371	-1.819	0.000646616	0.0212603
Esyt2	TC1200001302.mm.1	extended synaptotagmin-like protein 2; extended synaptotagmin-like protein 2 (Esyt2), mRNA.	9.39805	9.84799	0.0906595	0.101113	-1.36598	0.000650021	0.0213616
Mmp27	TC0900000051.mm.1	matrix metallopeptidase 27	6.50172	5.41458	0.490872	0.14209	2.12453	0.000652722	0.0214191
Sel1l	TC1200002158.mm.1	sel-1 suppressor of lin-12-like (C. elegans)	13.7684	12.8768	0.139163	0.339412	1.8552	0.000652744	0.0214191
[truncated: 1,273 more rows]

## Sheet: S10 - Genes of Interest
Pathway	Gene Symbol	Gene Description	Fold Change	FDR P-val	DEG (Y/N)	Notes
Fatty Acid Import	Slc27a2	solute carrier family 27 (fatty acid transporter), member 2	-1.18349	0.285843	N
	Slc27a5	solute carrier family 27 (fatty acid transporter), member 5	-1.64144	0.00439722	Y
	Cd36	CD36 antigen	4.03965	0.00233827	Y
Fatty Acid Synthesis	Acaca	acetyl-Coenzyme A carboxylase alpha; Synthetic construct Mus musculus clone IMAGE:100062870, MGC:190979 acetyl-Coenzyme A carboxylase alpha (Acaca) mRNA, encodes complete protein.	-1.45315	0.345552	N
	Acacb	acetyl-Coenzyme A carboxylase beta	1.06715	0.632118	N
	Fasn	fatty acid synthase	-2.20591	0.284121	N
	Scd1	stearoyl-Coenzyme A desaturase 1	-2.59851	0.046092	Y
	Elovl1	elongation of very long chain fatty acids (FEN1/Elo2, SUR4/Elo3, yeast)-like 1	1.46879	0.0117716	Y
	Elovl2	elongation of very long chain fatty acids (FEN1/Elo2, SUR4/Elo3, yeast)-like 2	1.46731	0.12407	N
	Elovl3	elongation of very long chain fatty acids (FEN1/Elo2, SUR4/Elo3, yeast)-like 3	-14.9172	0.120109	N
	Elovl4	elongation of very long chain fatty acids (FEN1/Elo2, SUR4/Elo3, yeast)-like 4	-1.08275	0.989294	N
	Elovl5	ELOVL family member 5, elongation of long chain fatty acids (yeast)	-1.64597	0.0252403	Y
	Elovl6	ELOVL family member 6, elongation of long chain fatty acids (yeast)	-1.39836	0.621296	N
	Fads1	fatty acid desaturase 1	2.20802	0.00536084	Y
	Fads2	fatty acid desaturase 2	2.64743	0.0123512	Y
Kennedy Pathway	Gpam	glycerol-3-phosphate acyltransferase, mitochondrial	1.19279	0.431926	N
	Agpat2	1-acylglycerol-3-phosphate O-acyltransferase 2 (lysophosphatidic acid acyltransferase, beta); 1-acylglycerol-3-phosphate O-acyltransferase 2 (lysophosphatidic acid acyltransferase, beta) (Agpat2), mRNA.	-3.38603	0.000494858	Y
	Agpat3	1-acylglycerol-3-phosphate O-acyltransferase 3	1.49692	0.00762619	Y
	Lpin1	lipin 1	1.52551	0.226487	N
	Lpin2	lipin 2	-1.14965	0.913653	N
	Dgat1	diacylglycerol O-acyltransferase 1	-1.1149	0.274039	N
	Dgat2	diacylglycerol O-acyltransferase 2	1.21151	0.0664898	N
	Chka	choline kinase alpha; choline kinase alpha (Chka), transcript variant 2, mRNA.; choline kinase alpha (Chka), transcript variant 1, mRNA.	-3.58439	0.0248749	Y
	Chkb	choline kinase beta	-1.18659	0.364369	N
	Etnk1	ethanolamine kinase 1	1.04844	0.989218	N
	Pcyt1a	phosphate cytidylyltransferase 1, choline, alpha isoform	1.70717	0.000449144	Y
	Pcyt2	phosphate cytidylyltransferase 2, ethanolamine	-1.33035	0.137617	N
	Chpt1	choline phosphotransferase 1	-1.72268	0.0064849	Y
	Ept1	ethanolaminephosphotransferase 1 (CDP-ethanolamine-specific)	-1.37815	0.011517	Y
	Pemt	phosphatidylethanolamine N-methyltransferase	1.09051	0.331503	N	Multiple Pemt probes present on Affymetrix microarray
	Pemt	phosphatidylethanolamine N-methyltransferase	1.13093	0.187016	N	Multiple Pemt probes present on Affymetrix microarray
	Pemt	phosphatidylethanolamine N-methyltransferase	1.09524	0.341857	N	Multiple Pemt probes present on Affymetrix microarray
	Pemt	phosphatidylethanolamine N-methyltransferase	1.13662	0.171593	N	Multiple Pemt probes present on Affymetrix microarray
	Pemt	phosphatidylethanolamine N-methyltransferase	1.16037	0.11181	N	Multiple Pemt probes present on Affymetrix microarray
Phospholipid Remodeling	Pla2g4a	phospholipase A2, group IVA (cytosolic, calcium-dependent)	1.49589	0.0094232	Y
	Pla2g7	phospholipase A2, group VII (platelet-activating factor acetylhydrolase, plasma)	1.76583	0.00163004	Y
	Pla2g15	phospholipase A2, group XV	1.97368	0.00216727	Y
	Lpcat1	lysophosphatidylcholine acyltransferase 1	-1.01575	0.90107	N
	Lpcat2	lysophosphatidylcholine acyltransferase 2; Synthetic construct Mus musculus clone IMAGE:100063935, MGC:193402 lysophosphatidylcholine acyltransferase 2 (Lpcat2) mRNA, encodes complete protein.	1.6441	0.000928207	Y
	Lpcat3	lysophosphatidylcholine acyltransferase 3	-1.2668	0.623723	N
	Pnpla3	patatin-like phospholipase domain containing 3	5.46583	0.0488934	Y
Lipid Export	Mttp	microsomal triglyceride transfer protein	1.3661	0.0353077	Y
	Apob	apolipoprotein B	-1.06339	0.653835	N
	Lipc	lipase, hepatic	-1.35256	0.423145	N
Eicosanoid Synthesis	Ptgs1	prostaglandin-endoperoxide synthase 1	1.54047	0.0123216	Y
	Ptgs2	prostaglandin-endoperoxide synthase 2	-1.00404	0.848248	N
	Aloxe3	arachidonate lipoxygenase 3	1.02608	0.929295	N
	Alox8	arachidonate 8-lipoxygenase	1.02978	0.968356	N
	Alox12	arachidonate 12-lipoxygenase; Synthetic construct Mus musculus clone IMAGE:100066294, MGC:195431 arachidonate 12-lipoxygenase (Alox12) mRNA, encodes complete protein.	1.1179	0.37476	N
	Alox5	arachidonate 5-lipoxygenase	-1.01022	0.858201	N
	Alox12b	arachidonate 12-lipoxygenase, 12R type	1.00389	0.998407	N
	Alox12e	arachidonate lipoxygenase, epidermal	-1.00432	0.996023	N
	Alox15	arachidonate 15-lipoxygenase	-1.27153	0.0593778	N
LXR	Nr1h3	nuclear receptor subfamily 1, group H, member 3	1.37354	0.0161324	Y
	Nr1h2	nuclear receptor subfamily 1, group H, member 2; nuclear receptor subfamily 1, group H, member 2 (Nr1h2), mRNA.	1.0281	0.655598	N
LXR Classical Targets	Cyp7a1	cytochrome P450, family 7, subfamily a, polypeptide 1	2.47687	0.319474	N
	Abcg5	ATP-binding cassette, sub-family G (WHITE), member 5	-2.02579	0.197079	N
	Abcg8	ATP-binding cassette, sub-family G (WHITE), member 8; ATP-binding cassette, sub-family G (WHITE), member 8 (Abcg8), mRNA.	-1.33414	0.421022	N
	Abca1	ATP-binding cassette, sub-family A (ABC1), member 1; Synthetic construct Mus musculus clone IMAGE:100069521, MGC:199423 ATP-binding cassette, sub-family A (ABC1), member 1 (Abca1) mRNA, encodes complete protein.	-1.7051	0.183825	N
	Pltp	phospholipid transfer protein	-1.88831	0.828595	N
	Lpl	lipoprotein lipase; lipoprotein lipase (Lpl), mRNA.	1.29411	0.866492	N
	Srebf1	sterol regulatory element binding transcription factor 1; microRNA 6922	-2.33917	0.0646614	N
Other	Mfsd2a	major facilitator superfamily domain containing 2A	-4.89719	0.0105785	Y

[truncated: 6 more sheets: S11 - CHEA Enrichment Analysis, S12 - LCMS Analysis LXR Cohort, S13 - RM3 Diet Composition, S14 - Internal Standards, S15 - DIMS Lipid Species List, 16 - RT-qPCR Primer Sequences]
