# Supplementary material for: A co-ordinated transcriptional programme in the maternal liver supplies long chain polyunsaturated fatty acids to the conceptus using phospholipids
Source: Nat Commun. 2024 Aug 8;15:6767. doi: 10.1038/s41467-024-51089-z (PMC11310303; doi:10.1038/s41467-024-51089-z)
Supplement: Supplementary file 6 — Source Data [file 41467_2024_51089_MOESM6_ESM.xlsx]

## Sheet: Figure 2
Figure 2a-h
Plasma (Positive Mode)								Plasma (Negative Mode)								Liver (Positive Mode)						Liver (Negative Mode)
sample_name	group	mode	compartment	LPC	PC-O	TG		sample_name	group	mode	compartment	LPE	LPS	PE		sample_name	group	mode	compartment	TG		sample_name	group	mode	compartment	CL
MD077	1	pos	plasma	114.373	131.695	46.365		MD077	1	neg	plasma	220.725	19.8332	179.834		MD077	1	pos	liver	93.9623		MD077	1	neg	liver	65.9489
MD094	1	pos	plasma	167.587	199.488	20.5101		MD094	1	neg	plasma	311.078	29.4852	68.5431		MD094	1	pos	liver	97.0947		MD094	1	neg	liver	58.0452
MD095	1	pos	plasma	143.592	200.788	41.5072		MD095	1	neg	plasma	330.401	33.7628	79.9612		MD095	1	pos	liver	64.682		MD095	1	neg	liver	63.8645
MD096	1	pos	plasma	159.518	219.917	18.3612		MD096	1	neg	plasma	350.861	33.8354	61.3174		MD096	1	pos	liver	107.106		MD096	1	neg	liver	59.0998
MD097	1	pos	plasma	134.575	195.443	20.7809		MD097	1	neg	plasma	313.933	33.2292	64.4372		MD097	1	pos	liver	112.653		MD097	1	neg	liver	63.0801
MD106	1	pos	plasma	140.96	186.284	33.3878		MD106	1	neg	plasma	322.746	28.1411	62.0309		MD106	1	pos	liver	85.4328		MD106	1	neg	liver	54.658
MD059	2	pos	plasma	123.842	225.076	35.4604		MD059	2	neg	plasma	327.799	25.5577	78.6244		MD107	1	pos	liver	63.4279		MD107	1	neg	liver	66.0985
MD060	2	pos	plasma	69.7001	112.819	105.984		MD060	2	neg	plasma	237.023	8.04774	129.662		MD059	2	pos	liver	159.137		MD059	2	neg	liver	30.2396
MD066	2	pos	plasma	107.038	78.62	100.162		MD066	2	neg	plasma	224.96	7.26661	219.659		MD060	2	pos	liver	233.313		MD060	2	neg	liver	32.3235
MD072	2	pos	plasma	119.776	205.46	77.6024		MD072	2	neg	plasma	283.186	13.4726	107.975		MD072	2	pos	liver	65.7106		MD072	2	neg	liver	29.395
MD081	2	pos	plasma	67.4723	125.945	171.765		MD081	2	neg	plasma	245.525	9.47986	113.266		MD081	2	pos	liver	150.047		MD081	2	neg	liver	30.6703
MD086	2	pos	plasma	103.36	180.789	81.2936		MD086	2	neg	plasma	268.48	10.7871	96.8337		MD086	2	pos	liver	208.291		MD086	2	neg	liver	29.4755
MD090	2	pos	plasma	104.105	165.638	74.8463		MD090	2	neg	plasma	222.246	7.79686	173.89		MD090	2	pos	liver	155.619		MD090	2	neg	liver	28.0609
MD024	3	pos	plasma	155.942	201.392	23.9045		MD024	3	neg	plasma	339.777	28.4958	64.783		MD019	3	pos	liver	168.004		MD024	3	neg	liver	64.104
MD025	3	pos	plasma	167.085	172.221	26.8941		MD025	3	neg	plasma	323.645	28.6231	74.2641		MD024	3	pos	liver	94.2058		MD025	3	neg	liver	62.5432
MD051	3	pos	plasma	127.143	196.252	23.6165		MD051	3	neg	plasma	358.727	30.6129	67.671		MD025	3	pos	liver	75.2223		MD051	3	neg	liver	59.3841
MD054	3	pos	plasma	122.656	165.536	25.3603		MD054	3	neg	plasma	309.821	30.1705	63.2365		MD051	3	pos	liver	73.2163		MD054	3	neg	liver	58.6513
MD109	3	pos	plasma	181.49	206.341	16.9294		MD109	3	neg	plasma	381.115	23.6489	65.1147		MD054	3	pos	liver	128.584		MD109	3	neg	liver	56.9091
MD111	3	pos	plasma	167.619	224.123	9.25772		MD111	3	neg	plasma	343.189	30.7604	66.256		MD111	3	pos	liver	82.0909		MD111	3	neg	liver	52.7619
MD113	3	pos	plasma	215.874	183.622	22.9297		MD113	3	neg	plasma	380.32	19.433	60.6753		MD113	3	pos	liver	95.231		MD113	3	neg	liver	63.3812
MD023	5	pos	plasma	69.5874	92.2907	177.938		MD023	5	neg	plasma	307.3	10.2651	104.971		MD002.2	5	pos	liver	78.884		MD002.2	5	neg	liver	29.2367
MD033	5	pos	plasma	142.704	170.354	61.2972		MD033	5	neg	plasma	269.833	10.7897	112.618		MD006.2	5	pos	liver	83.7253		MD006.2	5	neg	liver	28.9823
MD034	5	pos	plasma	92.9727	136.35	54.2257		MD034	5	neg	plasma	244.998	6.49434	134.117		MD023	5	pos	liver	89.2123		MD023	5	neg	liver	29.724
MD041	5	pos	plasma	93.1996	161.295	75.9269		MD041	5	neg	plasma	288.716	8.87871	111.947		MD033	5	pos	liver	128.425		MD033	5	neg	liver	28.4337
MD064	5	pos	plasma	120.379	189.806	128.127		MD064	5	neg	plasma	297.651	8.49487	92.1238		MD034	5	pos	liver	89.4888		MD034	5	neg	liver	28.1323
MD103	5	pos	plasma	98.4179	97.0385	150.722		MD103	5	neg	plasma	234.511	7.44746	147.762		MD041	5	pos	liver	107.395		MD041	5	neg	liver	29.3647
MD092	6	pos	plasma	181.884	253.403	21.6889		MD092	6	neg	plasma	335.998	55.8185	57.8699		MD064	5	pos	liver	123.19		MD064	5	neg	liver	34.2329
MD093	6	pos	plasma	164.234	254.532	31.3573		MD093	6	neg	plasma	370.114	40.2535	55.7867		MD103	5	pos	liver	187.814		MD103	5	neg	liver	29.7
MD099	6	pos	plasma	153.407	221.793	14.2506		MD099	6	neg	plasma	360.093	29.6508	71.0684		MD004.1	6	pos	liver	76.3109		MD004.1	6	neg	liver	64.0829
MD100	6	pos	plasma	171.708	273.558	18.1637		MD100	6	neg	plasma	388.69	27.8555	59.833		MD092	6	pos	liver	76.1807		MD092	6	neg	liver	57.2812
MD102	6	pos	plasma	170.825	217.314	26.1197		MD102	6	neg	plasma	349.312	34.1756	68.1507		MD093	6	pos	liver	113.403		MD093	6	neg	liver	68.2681
MD002.1	8	pos	plasma	78.9854	137.776	143.541		MD002.1	8	neg	plasma	285.553	7.6286	115.341		MD098	6	pos	liver	98.8066		MD098	6	neg	liver	58.9707
MD050	8	pos	plasma	89.863	138.947	105.642		MD050	8	neg	plasma	274.909	10.1779	106.241		MD099	6	pos	liver	87.4204		MD099	6	neg	liver	63.8823
MD070	8	pos	plasma	85.0965	123.808	101.544		MD070	8	neg	plasma	218.47	8.771	117.577		MD100	6	pos	liver	66.8295		MD100	6	neg	liver	55.8409
MD073	8	pos	plasma	NA	NA	NA		MD073	8	neg	plasma	245.648	10.8062	110.865		MD102	6	pos	liver	69.3693		MD102	6	neg	liver	59.7055
MD082	8	pos	plasma	127.211	122.466	84.3057		MD082	8	neg	plasma	260.635	4.90791	129.435		MD002.1	8	pos	liver	122.921		MD002.1	8	neg	liver	31.9535
MD083	8	pos	plasma	105.683	203.13	113.988		MD083	8	neg	plasma	271.517	13.1864	115.393		MD048	8	pos	liver	139.073		MD048	8	neg	liver	32.2073
MD084	8	pos	plasma	74.7595	120.17	131.906		MD084	8	neg	plasma	241.23	9.11531	144.238		MD050	8	pos	liver	145.414		MD050	8	neg	liver	33.3151
																MD070	8	pos	liver	94.8615		MD070	8	neg	liver	31.8286
																MD073	8	pos	liver	82.7		MD073	8	neg	liver	31.5122
																MD082	8	pos	liver	127.456		MD082	8	neg	liver	28.1839
																MD083	8	pos	liver	147.901		MD083	8	neg	liver	32.8063
																MD084	8	pos	liver	183.281		MD084	8	neg	liver	32.5017
Figure 2i-j
Liver (Positive Mode)						Liver (Negative Mode)
sample_name	group	mode	compartment	PC		sample_name	group	mode	compartment	PE
MD002.1	8	pos	liver	415.972		MD002.1	8	neg	liver	468.128
MD048	8	pos	liver	410.13		MD048	8	neg	liver	464.414
MD050	8	pos	liver	432.059		MD050	8	neg	liver	402.023
MD070	8	pos	liver	490.646		MD070	8	neg	liver	415.632
MD073	8	pos	liver	534.21		MD073	8	neg	liver	409.474
MD082	8	pos	liver	557.298		MD082	8	neg	liver	408.173
MD083	8	pos	liver	373.474		MD083	8	neg	liver	434.383
MD084	8	pos	liver	385.433		MD084	8	neg	liver	459.972
MD010.2	7	pos	liver	NA		MD010.2	7	neg	liver	439.993
MD046	7	pos	liver	375.867		MD046	7	neg	liver	436.51
MD058	7	pos	liver	567.855		MD058	7	neg	liver	369.197
MD061	7	pos	liver	569.586		MD061	7	neg	liver	397.955
MD067	7	pos	liver	453.42		MD067	7	neg	liver	419.561
MD068	7	pos	liver	526.137		MD068	7	neg	liver	433.8
MD076	7	pos	liver	653.327		MD076	7	neg	liver	351.784
MD088	7	pos	liver	410.508		MD088	7	neg	liver	434.665
MD002.2	5	pos	liver	473.529		MD002.2	5	neg	liver	416.089
MD006.2	5	pos	liver	518.429		MD006.2	5	neg	liver	448.171
MD023	5	pos	liver	442.281		MD023	5	neg	liver	461.732
MD033	5	pos	liver	452.567		MD033	5	neg	liver	442.406
MD034	5	pos	liver	503.825		MD034	5	neg	liver	444.986
MD041	5	pos	liver	449.689		MD041	5	neg	liver	456.546
MD064	5	pos	liver	430.448		MD064	5	neg	liver	448.354
MD103	5	pos	liver	478.192		MD103	5	neg	liver	399.622
MD007.1	4	pos	liver	486.37		MD007.1	4	neg	liver	427.418
MD007.2	4	pos	liver	424.902		MD007.2	4	neg	liver	438.831
MD029	4	pos	liver	580.833		MD029	4	neg	liver	391.414
MD035	4	pos	liver	539.659		MD035	4	neg	liver	365.542
MD036	4	pos	liver	506.901		MD036	4	neg	liver	455.776
MD037	4	pos	liver	542.341		MD037	4	neg	liver	445.245
MD038	4	pos	liver	569.426		MD038	4	neg	liver	413.798
MD042	4	pos	liver	552.66		MD042	4	neg	liver	409.033

## Sheet: Figure 3
Figure 3b
sample_name	group	mode	compartment	class	0-3 Double Bonds	4 or More Double Bonds		sample_name	group	mode	compartment	class	0-3 Double Bonds	4 or More Double Bonds
MD077	1	pos	plasma	PC	226.454	107.678		MD077	1	pos	liver	PC	259.257	174.494
MD094	1	pos	plasma	PC	218.431	108.801		MD094	1	pos	liver	PC	297.753	194.865
MD095	1	pos	plasma	PC	211.618	96.5758		MD095	1	pos	liver	PC	240.156	179.344
MD096	1	pos	plasma	PC	214.814	90.4263		MD096	1	pos	liver	PC	237.218	172.555
MD097	1	pos	plasma	PC	237.685	99.9317		MD097	1	pos	liver	PC	206.49	144.58
MD106	1	pos	plasma	PC	218.704	104.946		MD106	1	pos	liver	PC	281.293	218.052
MD059	2	pos	plasma	PC	217.773	194.122		MD107	1	pos	liver	PC	318.098	200.505
MD060	2	pos	plasma	PC	130.222	150.33		MD059	2	pos	liver	PC	191.485	306.356
MD066	2	pos	plasma	PC	135.767	139.896		MD060	2	pos	liver	PC	124.043	207.19
MD072	2	pos	plasma	PC	147.645	172.349		MD072	2	pos	liver	PC	222.322	366.264
MD081	2	pos	plasma	PC	135.902	154.062		MD081	2	pos	liver	PC	162.913	285.568
MD086	2	pos	plasma	PC	148.362	175.637		MD086	2	pos	liver	PC	147.6	262.361
MD090	2	pos	plasma	PC	144.513	169.956		MD090	2	pos	liver	PC	184.28	309.503
MD109	3	pos	plasma	PC	161.959	87.2494		MD019	3	pos	liver	PC	147.007	119.898
MD113	3	pos	plasma	PC	183.901	99.1965		MD024	3	pos	liver	PC	229.602	182.992
MD054	3	pos	plasma	PC	189.082	99.749		MD025	3	pos	liver	PC	211.441	188.547
MD111	3	pos	plasma	PC	209.837	101.794		MD051	3	pos	liver	PC	274.893	211.134
MD024	3	pos	plasma	PC	214.79	102.713		MD054	3	pos	liver	PC	215.439	176.229
MD051	3	pos	plasma	PC	216.424	103.506		MD111	3	pos	liver	PC	316.366	255.898
MD025	3	pos	plasma	PC	226.066	108.093		MD113	3	pos	liver	PC	265.657	205.217
MD023	5	pos	plasma	PC	78.613	74.4398		MD002.2	5	pos	liver	PC	165.747	307.782
MD103	5	pos	plasma	PC	104.115	117.911		MD006.2	5	pos	liver	PC	176.343	342.086
MD034	5	pos	plasma	PC	121.55	154.99		MD023	5	pos	liver	PC	159.564	282.716
MD033	5	pos	plasma	PC	123.015	169.036		MD033	5	pos	liver	PC	155.35	297.218
MD064	5	pos	plasma	PC	133.553	169.179		MD034	5	pos	liver	PC	183.717	320.109
MD041	5	pos	plasma	PC	136.897	178.53		MD041	5	pos	liver	PC	169.376	280.313
MD092	6	pos	plasma	PC	225.79	89.2452		MD064	5	pos	liver	PC	158.996	271.452
MD093	6	pos	plasma	PC	241.289	106.419		MD103	5	pos	liver	PC	184.676	293.517
MD099	6	pos	plasma	PC	215.837	99.6565		MD004.1	6	pos	liver	PC	298.882	210.527
MD100	6	pos	plasma	PC	183.36	86.2241		MD092	6	pos	liver	PC	338.719	232.271
MD102	6	pos	plasma	PC	203.568	101.678		MD093	6	pos	liver	PC	236.699	163.336
MD002.1	8	pos	plasma	PC	119.857	134.806		MD098	6	pos	liver	PC	233.65	186.92
MD050	8	pos	plasma	PC	132.113	144.318		MD099	6	pos	liver	PC	290.216	202.211
MD070	8	pos	plasma	PC	155.892	176.29		MD100	6	pos	liver	PC	331.949	251.818
MD082	8	pos	plasma	PC	140.188	139.676		MD102	6	pos	liver	PC	285.589	213.501
MD083	8	pos	plasma	PC	141.892	160.814		MD002.1	8	pos	liver	PC	158.512	257.46
MD084	8	pos	plasma	PC	134.317	152.099		MD048	8	pos	liver	PC	156.212	253.918
								MD050	8	pos	liver	PC	164.504	267.555
								MD070	8	pos	liver	PC	176.812	313.834
								MD073	8	pos	liver	PC	185.789	348.421
								MD082	8	pos	liver	PC	208.721	348.576
								MD083	8	pos	liver	PC	143.664	229.81
								MD084	8	pos	liver	PC	146.341	239.092
Figure 3c
sample_name	group	mode	compartment	class	0-3 Double Bonds	4 or More Double Bonds		sample_name	group	mode	compartment	class	0-3 Double Bonds	4 or More Double Bonds
MD077	1	neg	plasma	PE	50.3676	129.466		MD077	1	neg	liver	PE	79.6917	331.884
MD094	1	neg	plasma	PE	27.534	41.0091		MD094	1	neg	liver	PE	72.7158	347.184
MD095	1	neg	plasma	PE	31.5912	48.37		MD095	1	neg	liver	PE	70.3077	360.274
MD096	1	neg	plasma	PE	29.4867	31.8307		MD096	1	neg	liver	PE	73.2254	377.47
MD097	1	neg	plasma	PE	34.0705	30.3667		MD097	1	neg	liver	PE	69.19	337.668
MD106	1	neg	plasma	PE	31.5876	30.4433		MD106	1	neg	liver	PE	67.1021	375.716
MD059	2	neg	plasma	PE	18.4462	60.1782		MD107	1	neg	liver	PE	73.9589	321.676
MD060	2	neg	plasma	PE	29.4726	100.189		MD059	2	neg	liver	PE	33.4767	344.601
MD066	2	neg	plasma	PE	43.4594	176.2		MD060	2	neg	liver	PE	33.1358	415.282
MD072	2	neg	plasma	PE	18.7859	89.1893		MD072	2	neg	liver	PE	31.4643	376.845
MD081	2	neg	plasma	PE	23.4212	89.8451		MD081	2	neg	liver	PE	33.5758	376.146
MD086	2	neg	plasma	PE	22.2677	74.566		MD086	2	neg	liver	PE	32.4204	356.941
MD090	2	neg	plasma	PE	26.3793	147.511		MD090	2	neg	liver	PE	33.4115	352.124
MD024	3	neg	plasma	PE	32.2207	32.5623		MD024	3	neg	liver	PE	64.3771	374.817
MD025	3	neg	plasma	PE	32.256	42.008		MD025	3	neg	liver	PE	72.3986	357.153
MD051	3	neg	plasma	PE	29.3966	38.2743		MD051	3	neg	liver	PE	64.1089	362.271
MD054	3	neg	plasma	PE	30.3956	32.8409		MD054	3	neg	liver	PE	69.1431	390.987
MD109	3	neg	plasma	PE	23.1789	41.9358		MD109	3	neg	liver	PE	67.0765	403.402
MD111	3	neg	plasma	PE	31.1428	35.1132		MD111	3	neg	liver	PE	60.8606	328.001
MD113	3	neg	plasma	PE	30.6085	30.0668		MD113	3	neg	liver	PE	68.0656	376.151
MD023	5	neg	plasma	PE	25.3771	79.594		MD002.2	5	neg	liver	PE	31.3187	384.77
MD033	5	neg	plasma	PE	24.8755	87.7424		MD006.2	5	neg	liver	PE	27.6098	420.561
MD034	5	neg	plasma	PE	24.541	109.576		MD023	5	neg	liver	PE	30.6322	431.1
MD041	5	neg	plasma	PE	19.5027	92.4443		MD033	5	neg	liver	PE	30.3829	412.023
MD064	5	neg	plasma	PE	14.7587	77.3651		MD034	5	neg	liver	PE	28.4368	416.549
MD103	5	neg	plasma	PE	28.3369	119.425		MD041	5	neg	liver	PE	32.0036	424.542
MD092	6	neg	plasma	PE	24.3373	33.5326		MD064	5	neg	liver	PE	31.6087	416.745
MD093	6	neg	plasma	PE	18.4748	37.3118		MD103	5	neg	liver	PE	29.4626	370.16
MD099	6	neg	plasma	PE	32.331	38.7373		MD004.1	6	neg	liver	PE	63.856	364.886
MD100	6	neg	plasma	PE	28.7676	31.0654		MD092	6	neg	liver	PE	68.2034	328.054
MD102	6	neg	plasma	PE	26.0008	42.15		MD093	6	neg	liver	PE	71.3184	389.526
MD002.1	8	neg	plasma	PE	28.4222	86.9191		MD098	6	neg	liver	PE	65.3723	341.004
MD050	8	neg	plasma	PE	27.1852	79.0563		MD099	6	neg	liver	PE	66.4897	371.249
MD070	8	neg	plasma	PE	28.4915	89.0851		MD100	6	neg	liver	PE	59.6392	323.608
MD073	8	neg	plasma	PE	31.9682	78.897		MD102	6	neg	liver	PE	66.8794	347.158
MD082	8	neg	plasma	PE	28.6054	100.829		MD002.1	8	neg	liver	PE	33.1227	435.005
MD083	8	neg	plasma	PE	23.5648	91.8282		MD048	8	neg	liver	PE	35.6597	428.755
MD084	8	neg	plasma	PE	31.5883	112.649		MD050	8	neg	liver	PE	39.6637	362.359
								MD070	8	neg	liver	PE	35.0651	380.567
								MD073	8	neg	liver	PE	30.466	379.008
								MD082	8	neg	liver	PE	31.6805	376.492
								MD083	8	neg	liver	PE	33.9728	400.41
								MD084	8	neg	liver	PE	35.1458	424.826
Figure 3e
sample_name	group	mode	compartment	class	ARA	DHA		sample_name	group	mode	compartment	class	ARA	DHA
MD077	1	pos	plasma	PC	57.2444	40.7521		MD077	1	pos	liver	PC	87.0712	64.779
MD094	1	pos	plasma	PC	54.474	44.8414		MD094	1	pos	liver	PC	91.621	84.8409
MD095	1	pos	plasma	PC	52.2859	37.0967		MD095	1	pos	liver	PC	89.4815	69.2729
MD096	1	pos	plasma	PC	51.8166	33.0021		MD096	1	pos	liver	PC	80.3858	72.6458
MD097	1	pos	plasma	PC	55.9939	34.6351		MD097	1	pos	liver	PC	64.9348	61.9138
MD106	1	pos	plasma	PC	57.7726	37.2693		MD106	1	pos	liver	PC	116.316	83.7146
MD059	2	pos	plasma	PC	98.7421	86.2558		MD107	1	pos	liver	PC	96.7725	77.7172
MD060	2	pos	plasma	PC	69.0695	76.5152		MD059	2	pos	liver	PC	142.779	148.77
MD066	2	pos	plasma	PC	75.8713	53.0699		MD060	2	pos	liver	PC	93.4427	103.979
MD072	2	pos	plasma	PC	76.6628	89.9449		MD072	2	pos	liver	PC	157.574	189.451
MD081	2	pos	plasma	PC	73.5197	74.1043		MD081	2	pos	liver	PC	127.819	133.575
MD086	2	pos	plasma	PC	85.4721	82.6714		MD086	2	pos	liver	PC	125.994	123.859
MD090	2	pos	plasma	PC	83.8405	80.8704		MD090	2	pos	liver	PC	145.939	150.331
MD024	3	pos	plasma	PC	58.5422	33.3785		MD019	3	pos	liver	PC	55.0872	45.3438
MD025	3	pos	plasma	PC	56.1838	37.5021		MD024	3	pos	liver	PC	90.8926	68.5357
MD051	3	pos	plasma	PC	61.0516	41.1419		MD025	3	pos	liver	PC	82.3742	63.5941
MD054	3	pos	plasma	PC	54.2846	40.2086		MD051	3	pos	liver	PC	107.339	82.054
MD109	3	pos	plasma	PC	52.1138	31.9296		MD054	3	pos	liver	PC	90.9125	71.4387
MD111	3	pos	plasma	PC	59.8284	35.1876		MD111	3	pos	liver	PC	139.16	92.8476
MD113	3	pos	plasma	PC	51.8057	31.3495		MD113	3	pos	liver	PC	105.179	74.5753
MD023	5	pos	plasma	PC	34.8585	37.9724		MD002.2	5	pos	liver	PC	154.355	138.191
MD033	5	pos	plasma	PC	72.3256	78.9614		MD006.2	5	pos	liver	PC	161.298	164.999
MD034	5	pos	plasma	PC	84.3751	79.7612		MD023	5	pos	liver	PC	129.625	143.019
MD041	5	pos	plasma	PC	87.495	84.9293		MD033	5	pos	liver	PC	133.706	150.592
MD064	5	pos	plasma	PC	87.7055	74.5369		MD034	5	pos	liver	PC	162.041	144.121
MD103	5	pos	plasma	PC	60.9731	52.5418		MD041	5	pos	liver	PC	135.478	133.269
MD092	6	pos	plasma	PC	45.8382	33.4354		MD064	5	pos	liver	PC	135.222	121.514
MD093	6	pos	plasma	PC	57.7378	37.4384		MD103	5	pos	liver	PC	148.299	130.417
MD099	6	pos	plasma	PC	56.9461	34.9321		MD004.1	6	pos	liver	PC	85.1334	95.0451
MD100	6	pos	plasma	PC	51.5056	28.3913		MD092	6	pos	liver	PC	106.731	98.7148
MD102	6	pos	plasma	PC	58.3123	36.2809		MD093	6	pos	liver	PC	83.7758	62.8334
MD002.1	8	pos	plasma	PC	58.7444	71.3009		MD098	6	pos	liver	PC	97.634	69.68
MD050	8	pos	plasma	PC	70.0029	69.9341		MD099	6	pos	liver	PC	100.935	78.1872
MD070	8	pos	plasma	PC	90.1492	79.7228		MD100	6	pos	liver	PC	132.467	91.5797
MD082	8	pos	plasma	PC	72.9643	62.4639		MD102	6	pos	liver	PC	110.685	80.9814
MD083	8	pos	plasma	PC	77.9248	75.6733		MD002.1	8	pos	liver	PC	111.237	136.267
MD084	8	pos	plasma	PC	69.5691	77.4007		MD048	8	pos	liver	PC	124.012	119.372
								MD050	8	pos	liver	PC	120.06	125.347
								MD070	8	pos	liver	PC	151.174	148.061
								MD073	8	pos	liver	PC	171.248	158.709
								MD082	8	pos	liver	PC	170.929	158.003
								MD083	8	pos	liver	PC	111.027	108.035
								MD084	8	pos	liver	PC	103.217	125.048
Figure 3f
sample_name	group	mode	compartment	class	ARA	DHA		sample_name	group	mode	compartment	class	ARA	DHA
MD077	1	neg	plasma	PE	50.5148	67.7174		MD077	1	neg	liver	PE	152.08	163.331
MD094	1	neg	plasma	PE	14.4241	6.57771		MD094	1	neg	liver	PE	153.302	179.377
MD095	1	neg	plasma	PE	17.2552	13.8588		MD095	1	neg	liver	PE	183.811	162.443
MD096	1	neg	plasma	PE	8.33957	4.71003		MD096	1	neg	liver	PE	174.612	187.119
MD097	1	neg	plasma	PE	9.5549	6.49077		MD097	1	neg	liver	PE	162.29	162.851
MD106	1	neg	plasma	PE	8.8792	6.92867		MD106	1	neg	liver	PE	191.944	169.176
MD059	2	neg	plasma	PE	14.5396	20.6282		MD107	1	neg	liver	PE	163.043	144.749
MD060	2	neg	plasma	PE	31.4343	51.6875		MD059	2	neg	liver	PE	136.356	191.104
MD066	2	neg	plasma	PE	81.1537	84.9987		MD060	2	neg	liver	PE	155.186	242.047
MD072	2	neg	plasma	PE	35.3722	25.6012		MD072	2	neg	liver	PE	132.704	228.362
MD081	2	neg	plasma	PE	25.6426	42.6992		MD081	2	neg	liver	PE	152.347	207.256
MD086	2	neg	plasma	PE	23.5583	34.6296		MD086	2	neg	liver	PE	147.122	191.912
MD090	2	neg	plasma	PE	46.6876	81.1517		MD090	2	neg	liver	PE	131.956	202.655
MD024	3	neg	plasma	PE	9.25823	7.31001		MD024	3	neg	liver	PE	188.828	168.602
MD025	3	neg	plasma	PE	16.2608	6.74736		MD025	3	neg	liver	PE	180.069	164.387
MD051	3	neg	plasma	PE	13.3539	5.92986		MD051	3	neg	liver	PE	188.332	159.235
MD054	3	neg	plasma	PE	11.9824	7.92375		MD054	3	neg	liver	PE	197.275	178.403
MD109	3	neg	plasma	PE	25.0325	4.73554		MD109	3	neg	liver	PE	203.687	184.549
MD111	3	neg	plasma	PE	9.51508	5.69028		MD111	3	neg	liver	PE	170.204	145.086
MD113	3	neg	plasma	PE	7.66955	6.13666		MD113	3	neg	liver	PE	188.953	170.192
MD023	5	neg	plasma	PE	20.9803	39.9161		MD002.2	5	neg	liver	PE	167.018	198.851
MD033	5	neg	plasma	PE	25.9412	41.8593		MD006.2	5	neg	liver	PE	171.338	231.499
MD034	5	neg	plasma	PE	34.194	55.6307		MD023	5	neg	liver	PE	158.912	253.386
MD041	5	neg	plasma	PE	26.5291	48.7932		MD033	5	neg	liver	PE	169.233	225.109
MD064	5	neg	plasma	PE	20.7432	32.421		MD034	5	neg	liver	PE	166.168	234.077
MD103	5	neg	plasma	PE	43.2601	59.4997		MD041	5	neg	liver	PE	171.51	236.551
MD092	6	neg	plasma	PE	8.45812	4.44911		MD064	5	neg	liver	PE	180.805	218.525
MD093	6	neg	plasma	PE	9.58273	3.60958		MD103	5	neg	liver	PE	155.705	198.304
MD099	6	neg	plasma	PE	10.9761	8.57399		MD004.1	6	neg	liver	PE	162.175	185.215
MD100	6	neg	plasma	PE	7.37097	6.0785		MD092	6	neg	liver	PE	150.955	162.303
MD102	6	neg	plasma	PE	16.7332	5.61018		MD093	6	neg	liver	PE	189.691	184.617
MD002.1	8	neg	plasma	PE	26.4334	46.07		MD098	6	neg	liver	PE	170.847	155.046
MD050	8	neg	plasma	PE	24.2558	36.5479		MD099	6	neg	liver	PE	180.972	173.851
MD070	8	neg	plasma	PE	28.3819	37.8631		MD100	6	neg	liver	PE	168.866	140.957
MD073	8	neg	plasma	PE	25.8464	33.6625		MD102	6	neg	liver	PE	181.682	149.18
MD082	8	neg	plasma	PE	39.813	42.6399		MD002.1	8	neg	liver	PE	150.887	268.167
MD083	8	neg	plasma	PE	24.2643	36.9331		MD048	8	neg	liver	PE	166.76	244.216
MD084	8	neg	plasma	PE	32.1265	60.1769		MD050	8	neg	liver	PE	141.97	202.315
								MD070	8	neg	liver	PE	152.708	208.256
								MD073	8	neg	liver	PE	159.94	199.457
								MD082	8	neg	liver	PE	140.37	220.336
								MD083	8	neg	liver	PE	170.535	214.703
								MD084	8	neg	liver	PE	148.363	260.535
Figure 3g
sample_name	group	compartment	PE_38:4_[M-H]1-
MD019	3	liver	70.8533
MD024	3	liver	116.357
MD025	3	liver	121.947
MD051	3	liver	128.027
MD054	3	liver	138.843
MD109	3	liver	146.644
MD111	3	liver	119.241
MD113	3	liver	123.193
MD007.1	4	liver	130.776
MD007.2	4	liver	126.551
MD029	4	liver	112.191
MD035	4	liver	103.377
MD036	4	liver	115.16
MD037	4	liver	135.506
MD038	4	liver	117.2
MD042	4	liver	114.157
MD002.2	5	liver	120.146
MD006.2	5	liver	122.765
MD023	5	liver	115.725
MD033	5	liver	125.581
MD034	5	liver	122.063
MD041	5	liver	126.805
MD064	5	liver	127.297
MD103	5	liver	111.211
MD004.1	6	liver	93.9775
MD092	6	liver	99.3039
MD093	6	liver	117.064
MD098	6	liver	109.866
MD099	6	liver	112.596
MD100	6	liver	109.413
MD102	6	liver	121.084
MD010.2	7	liver	93.042
MD046	7	liver	109.207
MD058	7	liver	94.0199
MD061	7	liver	98.678
MD067	7	liver	91.3006
MD068	7	liver	110.431
MD076	7	liver	76.3394
MD088	7	liver	105.981
MD002.1	8	liver	103.044
MD048	8	liver	117.429
MD050	8	liver	96.6862
MD070	8	liver	105.916
MD073	8	liver	110.245
MD082	8	liver	98.0673
MD083	8	liver	118.993
MD084	8	liver	102.37

## Sheet: Figure 4; Supp Table S8
sample_name	group	6kPGF1a	TXB2	PGE3	12-TriHOME	PGF2a	10-TriHOME	PGE2	PGD2	C10-3OH	LxA4	8isoPGA2	2001-03-07	PDx	RvD5	LTB4	C12-3OH	12,13-DiHOME	9,10-DiHOME	9-HOTrE	13-HOTrE	18-HEPE	15dPGJ2	13-HODE	9-HODE	C14-3OH	15-HETE	17-HDoHE	13-OxoODE	14-HDoHE	8-HETE	12-HETE	9-Oxo-ODE	5-HETE	5oxoETE	8,9-EET	5,6-EET	C16-3OH	C18-3OH
MD077	1	26.274	246.327	10.2425	12487.6	313.79	3532.29	136.876	63.647	325.992	21.9735	15.2225	238.518	68.3077	77.8066	83.6911	380.397	3278.59	904.637	284.177	390.049	471.42	155.208	20401.6	12843.1	153.844	622.191	1097.44	6513.12	1219.3	141.18	4198.45	3408.03	426.068	350.99	62.4048	2.07	960.008	100.88
MD094	1	77.525	249.507	24.8146	15364.1	570.87	3667.86	248.577	47.5906	346.979	41.1724	13.4946	258.185	57.8722	32.2442	159.613	326.16	5887.37	1705.38	697.892	574.036	1236.3	82.4981	27605.3	19819.5	284.794	1088.6	1654.92	7053.53	2526.83	195.222	7973.73	3814.81	460.833	358.08	44.9224	2.47302	566.135	64.909
MD095	1	44.412	349.204	12.1175	10234.1	685.84	2100.86	294.921	80.9421	446.761	48.7108	9.91436	322.724	65.6541	41.0335	109.731	474.418	5038.64	1276.26	591.956	720.588	1010	129.9	32755.4	21357.3	423.844	1555.99	2281.96	5109.7	3418.08	256.256	12153.6	2209.22	491.248	132.7	31.3368	2.89969	483.065	34.383
MD096	1	13.184	197.604	11.2017	2983	546.22	701.824	209.033	53.2647	491.442	6.69922	7.38366	117.982	36.4576	35.0493	13.5648	471.309	7116.36	1151.53	208.197	406.545	443.36	99.3935	17849.6	11344.2	589.608	901.975	1436.81	1378.68	2732.39	190.196	8585.34	949.672	146.415	35.753	7.45122	0.992461	366.722	26.938
MD097	1	123.27	545.833	9.56672	13294.1	1313.2	3182.94	578.971	165.129	408.182	50.9338	8.07505	285.498	75.239	58.8188	204.726	210.186	4854.3	1203.38	451.053	537.21	752.12	125.382	29166.3	16121.3	175.913	1450.64	1627.99	5310.8	2390.72	240.389	11131.9	2738.88	585.431	249.48	50.8382	43.0884	462.387	36.346
MD105	1	131.34	774.266	2.14239	9302.38	759.01	2145.99	206.938	57.5249	1043.9	9.85639	1.53582	444.278	122.457	52.1198	67.1526	1001.91	5827.21	1099.58	372.549	647.059	643.12	299.192	31087.3	16437.3	589.671	1268.34	2456.46	4520.86	4839.31	281.12	12898.8	1786.55	310.36	67.507	34.2048	22.3516	599.276	44.112
MD106	1	8.8031	316.623	1.04451	11000	335.74	1724.78	82.3991	58.2374	586.631	10.6344	1.17275	502.26	127.19	60.2283	57.5441	532.158	5732.46	1013.13	481.815	660.196	721.66	262.652	34902.3	18999.3	324.678	1308.64	1942.43	5636.84	2224.75	295.792	6163.02	2216.17	328.526	67.965	25.9728	19.1442	337.006	40.993
MD107	1	95.194	556.091	4.47928	19956.1	743.99	3821.42	264.853	106.902	756.584	23.8058	2.06402	477.312	138.156	102.574	153.69	618.315	7854.07	1789.63	991.213	1406.28	1112.5	164.625	53631.2	30551	352.4	2073.67	2673.22	11427.5	2896.02	356.064	7724.49	5200.02	673.907	306.78	56.32	28.1071	471.523	33.911
MD059	2	94.31	1218.33	8.51485	27102.1	1805.1	7157.91	994.119	357.936	397.383	137.786	56.3073	550.512	85.6142	93.927	350.925	739.982	9609.16	3387.08	1143.76	1068.68	1162.1	173.87	42100.4	27766.4	540.742	3389.73	2398.37	9898.62	2152.78	739.331	9701.24	4952.79	1501.94	1132.3	288.182	5.11592	657.81	57.478
MD060	2	87.28	832.225	9.37278	17758.9	2296.4	4137.51	1241.28	224.985	419.11	73.6256	73.5209	954.486	224.038	174.598	242.462	712.698	6441.17	2049.47	805.377	834.501	960.26	248.145	45984.8	27124.5	430.37	3378.46	4206.9	7357.37	3951.74	865.732	14842.9	3629.17	1004.26	531.13	153.615	5.3293	504.402	62.696
MD066	2	25.338	923.018	6.66584	11888.9	1092.5	2880.8	452.53	267.414	585.362	48.6741	15.8811	503.174	133.818	60.3917	132.826	819.122	3039.81	655.815	394.44	553.8	450.44	411.999	35673.3	20317.5	433.899	2602.66	1966.67	4586.36	1716.9	494.08	7979.02	1511.85	514.944	85.17	89.7635	2.50001	488.409	33.705
MD072	2	46.419	363.073	5.40512	21390.6	745.06	5790.88	413.101	100.019	353.271	74.5532	21.7334	316.061	44.0235	28.6911	131.304	292.419	7242.68	2327.38	766.35	673.625	1002	48.6095	29256.5	18004.1	284.703	1369.99	1544.06	6388.05	975.845	186.276	2849.63	3196.86	548.646	313.39	53.2642	2.48594	331.473	55.471
MD081	2	26.767	747.472	1.45234	24148.9	798.91	6810.12	350.289	203.472	358.077	69.0656	16.7194	108.344	26.8163	18.7436	138.399	433.852	6560.62	2060.21	470.897	524.436	344.85	117.876	21691.1	14027.8	225.581	1140.53	738.237	7634.68	758.354	288.095	2915.42	4413.63	774.379	559.74	138.496	44.931	533.375	41.165
MD086	2	98.338	1442.84	14.6994	10368	1835.9	1543.81	664.264	378.923	523.202	68.4642	15.3495	398.126	90.3047	51.6438	221.692	607.634	4445.13	1276.2	530.017	461.152	880.88	154.649	29308.9	19233.4	336.86	3100.04	2696.93	4080.41	2669.26	529.949	9382.08	1708.38	1407.27	232.71	65.0323	42.2339	408.753	44.469
MD090	2	64.495	1195.12	5.04208	17638.9	1214.2	3300.09	688.767	277.629	449.471	92.1415	20.5288	158.148	46.7129	31.1584	207.267	484.274	6697.68	2265.15	718.578	613.333	887.42	73.3179	27854.1	17166.3	403.964	2146.29	1767.17	6740.28	1759.71	382.594	5564.9	3581.56	1129.29	710.14	126.792	78.5768	545.331	41.011
MD019	3	94.381	201.494	3.31828	6937.63	801.81	1189.02	268.783	43.6791	325.443	7.39931	5.71278	249.826	56.1981	75.0494	46.6029	144.664	6063.52	1378.58	300.954	768.292	618.25	41.7477	25247.5	14631.5	306.584	1418.65	1396.98	2630.02	2161.77	178.377	8765.52	1204.42	199.46	16.188	8.12308	1.95072	170.314	32.933
MD024	3	48.7	359.029	8.84454	10439.6	329.81	1359.88	384.316	78.3111	590.946	38.8171	9.50251	658.231	142.076	84.9657	154.495	557.451	7236.81	1309.82	602.906	916.762	1115.9	130.48	36786.2	23378.1	389.794	1940.87	2401.04	6084.57	3120.52	355.474	9147.93	2778.43	422.117	106.56	22.6058	3.1468	263.084	39.55
MD025	3	66.902	253.382	17.064	19166.7	650.6	3702.81	363.913	45.4349	484.806	26.9831	22.3235	717.241	133.868	71.4242	112.423	360.69	7798.64	1628.41	884.103	1010.98	1215.4	152.615	45315	28961.9	341.767	1752.3	2258.02	8536.17	2633.62	287.977	6665.24	3896.24	396.969	166.19	10.5798	3.73858	296.433	36.845
MD051	3	48.911	272.51	15.0977	20815.5	652.79	4755.18	529.942	87.5531	474.827	34.3084	23.0693	1146.45	265.42	175.995	172.999	530.506	8656.24	1895.82	1442.78	1932.7	1776.5	143.269	64051.5	42291.8	434.259	3031.8	4334.98	11511.7	3779.43	470.632	8124.51	5114.98	472.452	220.65	34.9154	4.24601	381.669	33.528
MD054	3	280.6	488.669	1.49828	2153.64	479.46	429.357	125.751	33.027	339.325	7.20378	0.41923	331.819	14.9243	66.6046	11.7013	198.466	2077.34	479.594	45.1378	143.076	138.32	133.057	8787.96	5285.02	164.021	452.311	541.273	1284.57	1293.31	74.924	4917.93	753.405	273.549	25.505	5.79167	2.80824	282.923	37.673
MD109	3	110	700.096	3.92377	14893.6	761.15	3669.39	198.515	62.7634	481.182	9.09423	2.6448	221.797	54.1711	40.0521	69.9536	344.608	3874.94	1145.58	358.394	461.24	466.1	73.0987	21703.8	12467.4	201.655	734.085	804.955	7004.57	947.129	151.171	3794.03	3554.35	323.391	320.55	16.3773	26.2539	508.062	59.065
MD111	3	150.36	511.739	1.30903	8251.21	548.29	2343.06	162.358	61.2167	317.211	9.09782	0.88779	378.554	36.6509	58.6912	53.9865	140.334	2352.76	563.276	188.877	226.34	191.27	23.7126	16792.9	10267.7	121.045	542.824	513.105	4585.81	570.973	81.4804	2710.5	2066.89	191.254	151.44	7.71111	15.5568	252.969	46.636
MD113	3	289.68	632.567	13.6881	13761.8	666.67	3058.93	285.732	94.3206	674.318	45.6844	3.90021	352.933	84.6184	34.6936	62.1549	335.151	5646.74	1276.3	307.615	542.439	611.05	127.921	20501	9622	187.619	925.265	2553.16	4968.56	2932.51	228.626	4246.08	2258.12	380.502	180.75	55.2509	34.6235	293.572	43.9
MD007.1	4	55.36	468.83	15.9688	17796	556.51	3159.66	635.364	265.081	273.61	116.377	42.1741	332.674	70.6803	88.1179	294.991	174.928	8118.13	2851.88	791.517	714.692	1759.2	101.365	37739.6	22323.5	224.503	2953.66	2821.06	9304.04	2154.83	531.293	6454.53	4626.11	1178.99	566.65	197.223	9.55572	367.139	53.717
MD007.2	4	102.19	649.619	10.7316	25127.2	1077.6	4901.5	936.123	387.086	430.329	175.929	48.0787	315.868	26.6487	21.2321	195.732	259.677	10207	3791.81	598.56	484.515	1170.5	128.354	32052.2	18728.4	303.501	2642.43	2218.34	9135.69	1839.79	347.024	5949.52	4549.05	1296.57	736.57	160.19	8.49211	554.588	56.016
MD029	4	113.87	802.259	0.193435	21028.2	830.97	3993.76	914.327	402.457	464.816	168.666	56.2468	330.279	44.6866	50.154	398.096	608.899	9052.46	3075.66	732.793	705.039	808.61	149.594	33851.8	18132	371.057	2618.33	1545.6	8261.53	1396.83	451.13	8632.07	4183.01	1180.07	697.13	240.755	8.45975	534.49	49.72
MD035	4	88.305	588.633	12.0262	7132.67	586.4	1670.41	905.568	221.921	508.606	38.2506	53.2816	506.434	104.916	47.6683	174.949	460.688	4615.97	1065.15	635.916	867.463	780.72	228.364	41445.6	23738.2	333.442	3957.73	2689.8	5979.17	1925.25	644.024	8684.55	2371.34	839.438	184.24	104.318	3.50357	325.555	29.543
MD036	4	145.12	1219.12	4.37573	18856.8	1007.9	5298.76	443.633	224.292	372.166	27.4124	17.2059	87.2084	20.1215	12.2352	99.7555	377.782	4686.41	1896.02	290.432	362.503	244.68	0.086592	18121.7	10330.4	208.037	1074.38	514.828	6180.65	584.073	215.392	3562.29	3459.56	560.512	511.57	98.2311	53.0242	579.803	34.011
MD037	4	148.39	686.722	7.33763	7991.19	1634.7	1535.4	677.465	224.06	402.404	32.6611	17.5326	91.2267	31.6782	15.1116	169.073	410.803	3391.43	831.613	369.7	311.574	457.13	176.323	20510.3	12420.1	267.923	2231.18	1229.51	3741.82	1513.52	357.368	8728.16	1637.36	943.228	281.97	74.0846	34.851	274.879	18.44
MD038	4	214.51	1366.81	1.20348	22697.3	1203	4388.97	526.633	265.273	400.142	95.482	14.072	183.487	28.004	23.2003	184.325	483.782	8333.22	2967.69	768.524	687.265	600.29	49.8003	28637.9	18624.2	360.38	2067.76	1044.23	8615.19	1150.62	420.687	5217.54	4573.28	1129.04	819.77	176.669	75.049	582.716	40.928
MD042	4	60.405	899.439	5.88669	19634.2	993.09	2521.74	423.388	208.525	484.765	68.6193	17.458	242.673	42.4623	36.7248	148.332	675.834	6265.97	2271.31	514.056	585.918	541.04	96.3215	25410.3	15519.1	371.428	1696.77	1057.08	7759.48	901.969	356.886	3530.85	4050.55	773.161	644.29	113.31	50.9461	518.396	30.494
MD002.2	5	107.02	695.849	18.5349	3583.8	1747.7	564.623	913.824	149.672	231.951	17.5044	42.124	110.545	16.2045	12.9916	69.3604	116.052	3148.7	869.864	111.063	130.465	356.44	178.698	12463.8	8456.3	181.738	1613.6	1042.47	1742.71	1953.71	181.123	11515.5	1249	325.95	186.34	64.7219	1.98341	155.29	23.868
MD006.2	5	94.448	642.156	13.9642	3804.81	1757.5	782.669	754.223	108.154	186.464	22.34	34.0062	16.9833	12.3861	5.10364	131.681	89.1865	2739.3	828.055	92.2426	82.4509	255.43	80.2696	9337.15	6797.66	119.337	1279.8	833.65	1515.81	1424.87	213.562	11613.4	1135.93	602.231	247.75	69.7323	4.55449	209.157	20.187
MD023	5	233.53	1574.61	19.856	28756.3	1914.3	5998.56	1061.58	324.127	359.271	137.698	75.0539	126.356	60.5976	50.1041	281.556	370.973	11607	3214.46	750.16	781.609	798.31	206.13	30942.3	21227.8	285.018	2291.13	1815.64	9379.09	1941.4	508.86	8569.32	5001.53	1048.01	820.42	165.74	11.0266	434.531	31.879
MD033	5	142.48	230.711	1.46224	4478.42	402.82	1002.3	134.392	23.921	162.021	19.1702	31.5852	17.6772	10.6499	8.5708	54.2742	118.87	1135.6	397.049	89.0871	72.9496	84.559	63.2659	7183.19	4559.47	105.415	411.863	329.776	1990.27	360.857	71.9855	2207.69	1279.11	294.906	225.2	19.5576	4.07349	494.72	29.615
MD034	5	95.306	898.438	2.09504	31355.7	678.02	7370.72	374.374	184.47	306.001	63.7283	13.3204	191.298	35.0364	37.5534	146.769	485.31	11851.2	4033.24	807.781	976.935	645.59	68.9591	36575.2	23247.9	362.409	2060.07	1853.32	14915	1659.92	382.456	3759	7417.97	824.41	702.95	130.833	56.0564	408.835	12.333
MD041	5	96.464	1000.59	6.89767	22465.6	943.49	4130.98	619.984	331.651	445.911	142.442	19.6473	271.672	51.1967	35.141	126.466	543.416	6771.35	2350.25	424.682	530.438	637.49	167.74	30998.8	19537	378.18	2100.32	1540.15	9253.24	1390.52	489.336	4261.36	4779.57	1090.55	641.45	140.072	52.2036	577.307	42.66
MD064	5	117.81	898.457	1.28575	2021.17	816.83	545.087	197.536	101.117	372.421	10.7685	1.01692	69.9699	18.6802	7.45262	22.5078	376.997	1848.91	434.042	50.7378	96.358	101.93	154.609	7958.62	5727.73	318.015	863.598	645.583	924.879	1427.07	150.642	5861.26	478.598	171.128	49.718	8.47805	10.2551	210.007	63.44
MD103	5	267.4	850.054	5.1388	15567.8	764.84	4594.72	392.019	194.646	467.794	68.3678	14.875	53.3042	14.613	14.5053	103.416	379.912	5009.22	1121.56	176.824	201.891	228.04	25.2181	14875.9	9705.92	195.605	851.91	590.639	5521.3	666.303	188.97	2943.89	2798.15	518.503	270.86	94.3183	28.6266	374.425	28.795
MD004.1	6	69.364	293.828	9.10243	2089.69	505.77	352.653	191.608	43.6168	393.64	5.40693	0.461438	28.7608	24.3862	22.3845	10.4354	266.631	4104.7	735.234	115.219	336.088	279.41	107.733	11506.3	7748.51	434.535	665.896	983.747	987.195	1476.91	107.857	5537.96	636.385	108.038	15.959	13.614	0	115.865	4.6226
MD092	6	41.127	292.581	44.0346	26704.3	382.16	6268.32	258.245	58.177	331.78	32.4438	19.0224	460.306	49.1845	59.523	103.931	327.857	7859.59	2482.85	1027.48	1177.48	1579.5	45.999	37528.1	24744.8	352.392	949.688	1557.25	11279.6	1563.1	192.551	3049.06	5974.25	380.054	404.14	58.1739	4.16336	523.864	23.811
MD093	6	37.825	121.015	11.6125	2817.61	412.75	613.519	136.37	17.9596	432.863	3.34781	0.10717	101.823	38.7597	64.8833	17.4332	348.829	3634.3	639.448	110.912	238.952	354.62	114.361	12696.1	8108.33	352.304	621.902	948.12	1285.18	1236.33	129.937	4461.41	770.005	119.956	16.01	6.63041	0.840561	292.011	24.179
MD098	6	84.403	318.767	16.2495	21209.2	881.91	4874.52	410.29	85.9377	490.558	10.2622	20.625	721.235	167.114	184.519	123.666	418.99	8658.26	1928.74	1282.5	1447.58	1465.1	221.632	49771.7	34224	333.256	2210.99	2981.58	10969.1	2394.93	318.744	4454.37	4651.22	533.43	183	38.5876	4.75221	369.716	19.786
MD099	6	34.866	227.366	4.75743	16654.6	230.98	2414.3	101.396	29.3321	918.386	24.8657	1.99488	711.077	168.196	184.217	69.6933	595.182	10071.7	1739.73	1024.62	1455.69	1286.1	167.101	41268.4	27560.2	354.342	1525.65	3165.74	9092.49	4338.73	397.091	4551.48	3596.21	368.954	144.19	36.0839	14.4123	220.246	4.9229
MD100	6	25.506	429.141	3.60659	18918.6	516.02	4445.69	180.355	66.1547	466.101	20.9208	10.9243	566.709	150.121	126.932	145.804	374.092	7416.49	1801.83	859.242	934.261	1118.4	89.597	40337	29514.1	488.536	1475.73	2718.69	9945.25	3794.28	346.741	6407.93	4939	521.038	298.05	65.0339	16.675	300.14	50.026
MD102	6	27.616	418.716	14.4517	17228.6	398.63	3270.55	162.569	58.4455	529.711	23.6365	1.64907	488.945	118.73	127.888	134.616	471.144	6996.56	1432.11	641.968	854.838	879.62	90.2707	37814.2	23285.5	272.879	1158.71	2052.94	7700.36	2568.16	272.209	4801.39	3602.01	475.759	194.51	42.4881	14.0995	262.331	46.22
MD010.2	7	21.407	678.265	12.2108	2502.39	1151.8	593.937	536.702	88.6959	481.946	3.52511	19.3399	91.3346	19.9811	15.2138	33.5212	428.45	4136.2	912.873	72.1266	164.895	161.67	113.084	12107.5	8630.57	404.518	890.857	957.005	1030.01	1970.36	167.735	9819.38	747.325	143.066	42.905	17.3565	6.51728	258.739	52.367
MD046	7	53.684	753.474	16.5434	18637	1309.1	4373.47	664.101	186.21	406.837	80.0296	33.5432	309.108	40.6641	34.0536	235.879	430.614	6413.62	2098.55	677.266	577.867	1130.4	98.4621	31377.2	18543.4	376.021	2083.32	2117.6	7087.68	1671.65	332.562	6190.14	3433.66	947.837	452.55	117.907	4.20011	582.813	90.949
MD058	7	187.04	911.777	14.7921	24088.7	2352.5	6287.91	1176.32	588.239	703.712	165.836	70.5372	320.702	39.5742	23.6372	450.584	750.071	10429.8	2998.08	1119.44	915.212	1312.3	134.775	43894.8	26107.4	506.36	3440.12	2187.16	8350.18	1734.55	540.071	9101.37	4061.08	1910.65	539.42	186.734	6.76877	762.66	61.65
MD061	7	53.891	768.177	5.17469	26468.8	1234.5	6488.27	773.972	271.191	321	112.329	43.218	232.112	29.7586	27.3506	219.466	437.349	8526.77	3570.61	755.694	726.082	747.6	82.8083	30206.4	16111.5	340.72	1679.15	1268.23	8744.88	1214.07	303.424	5937.83	5068.01	896.033	721.46	194.797	5.36017	830.522	83.703
MD067	7	21.65	709.836	2.25128	22665.9	797.74	4525.4	349.84	160.983	333.286	41.9371	12.3856	307.764	44.4333	42.6085	103.714	419.909	7154.79	2476.89	733.101	618.012	586.85	37.7968	29716.1	19924.8	268.274	1197	1371.09	7478.13	1115.21	246.268	2428.85	3833.51	598.754	317.4	44.4277	20.8343	331.8	12.855
MD068	7	46.299	477.061	1.65053	11304.4	921.28	2321.06	353.108	184.51	319.987	58.0383	11.8897	71.7158	10.8727	5.38937	74.2745	187.753	4539.68	1239.13	371.462	249.228	345.46	32.6209	17651.4	11691.8	169.123	1254.23	670.115	3691.8	579.489	164.849	2208.15	1869.44	636.045	199.34	52.7897	14.0342	45.1347	46.51
MD076	7	37.786	1045.99	3.37188	12837.7	1195.5	3457.7	400.531	228.371	396.002	76.3618	10.2518	25.3355	9.41123	3.74196	128.237	354.44	3725.88	1176.75	360.676	367.801	321.48	157.978	17972.6	11116.6	259.584	1004.5	525.924	4467.31	590.197	166.399	3127.07	2244.46	571.009	363.87	98.8704	20.3916	461.747	21.486
MD088	7	109.07	1226.89	5.72241	23243.1	1380.4	5548.6	462.61	270.643	365.648	69.6332	18.7925	297.474	44.4851	29.889	168.51	370.212	7215.46	2578.98	619.473	649.338	593.33	37.7609	29712.8	20075.7	294.687	1393.63	1361.46	7945.92	1313.53	365.24	4649.94	4087.18	756.811	521.28	133.419	25.6582	404.892	29.395
MD002.1	8	25.012	682.53	10.2629	12557.5	851.6	357.481	317.619	116.747	514.633	2.16716	17.1716	121.757	30.7536	9.97568	51.707	427.142	3176.98	796.235	253.539	314.656	304.49	113.99	16507.8	10665.1	332.581	1222.98	1417.9	1261.69	1773.78	231.814	7983.77	652.527	427.186	48.116	7.89604	1.00361	286.053	87.613
MD048	8	115.5	993.233	32.6418	24414.8	1914.4	5432.45	1022.65	340.381	525.662	125.863	68.4525	527.772	31.1981	98.8477	232.285	576.188	9133.05	2874.73	1042.23	950.615	1566	55.2302	41547.6	25160.6	447.066	2809.75	2411.72	8733.45	1838.16	479.485	5796.09	4212.57	1267.2	489.43	144.633	4.44595	669.462	65.858
MD050	8	143.62	998.461	22.0895	24511.6	1893.4	5592.06	918.451	247.105	519.427	132.384	47.8058	252.627	57.459	39.6513	249.302	577.06	8591.35	2861.37	1009.05	931.57	1493.5	120.698	36710.8	24487.9	443.019	2734.96	2437.76	8503.22	1747.13	436.224	5435.49	4129.02	1201.67	455.04	134.744	5.10199	639.776	54.376
MD070	8	54.077	409.224	4.2932	19571.8	1194.5	4488.46	692.85	297.465	416.603	106.855	29.5327	312.898	30.4759	53.6814	91.9914	445.019	5898.31	1927.32	407.738	451.849	739.41	70.9091	26470.5	14402.5	379.728	1515.81	1441.68	6152.53	929.068	280.927	2378.94	3349.55	782.537	397.67	119.267	4.9759	713.832	54.738
MD073	8	188.93	1259.61	11.2131	11874.2	1739.1	2279.08	590.894	440.652	438.637	39.0942	18.0674	205.837	35.3844	47.6852	262.22	240.757	5089.26	1109.75	458.749	345.382	907	17.8456	20671.6	14633.8	172.795	1901.41	1353.04	3872.83	1637.6	432.766	7173.11	1705.77	1043.66	313.77	153.718	25.0018	198.831	18.877
MD082	8	122.78	1377.59	4.86369	24569.6	1802	5859.26	625.915	410.046	434.353	107.477	40.9964	408.836	26.9013	63.8532	208.581	518.689	7602.57	2263.9	940.553	945.826	747.54	29.6364	39010.7	26795.4	401.211	2227.91	1545.68	7689.4	1283.99	381.044	4252.63	3517.9	866.653	298.25	83.5441	28.1977	370.076	33.862
MD083	8	122.87	676.989	20.3298	14370.4	1816.1	3705.81	774.153	427.798	649.266	129.478	20.2467	103.585	15.8046	24.9625	152.61	567.222	4793.17	1295.25	367.323	300.729	457.82	3.99787	23044.1	15410.3	419.821	1702.25	1103.09	4170.3	912.409	224.367	3875.64	2019.62	820.044	210.98	60.477	25.7024	368.845	24.865
MD084	8	103.16	977.768	6.15288	18101.4	1622.2	5395.44	628.836	293.996	531.733	93.486	13.9781	251.315	34.8676	39.9017	220.149	696.159	6218.98	1760.92	502.543	451.933	801.83	28.3196	23897.2	16171.5	405.872	1726	1582.16	4709.89	1654.38	308.969	5413.02	2624.42	1051.7	378.82	75.9289	49.2791	446.421	20.69

## Sheet: Figure 5f-i; Figure 6e-f
Group	Sample	Scd1	Fasn	Cd36	Lipc	Apob	Elovl2	Elovl5	Fads1	Fads2	Gpam	Agpat2	Chka	Etnk1	Pcyt1a	Pcyt2	Pemt	Agpat3	Lpcat2	Lpcat3	Pla2g4a	Mttp	Pnpla3
1	MD077	1.23891	0.401094	1.05944	1.31148	0.734584	NA	0.9412	0.547004	0.455758	0.761269	1.19101	1.44776	0.640739	0.555627	0.795197	0.852611	0.676458	1.37646	1.2782	1.08247	0.685731	0.0439026
1	MD094	0.719553	0.460619	0.708577	2.06893	0.811453	0.889417	0.753721	0.400957	0.412628	0.560657	0.905416	0.926857	0.674084	0.563676	0.831833	0.890737	0.752334	0.889468	0.931156	0.879306	0.719766	0.0456876
1	MD095	NA	1.02763	0.554859	1.93169	0.881167	0.80124	1.58383	0.552147	0.401725	0.862627	1.52712	1.80831	0.891646	NA	0.827182	0.849586	0.693301	1.02215	1.44395	1.14875	0.760883	0.390505
1	MD096	0.676451	0.898539	0.687107	2.16041	0.887738	0.677559	0.89633	0.512957	0.353502	0.53449	1.46031	0.85554	0.871967	0.474409	0.785207	0.773663	0.712504	0.810515	0.746005	1.08679	0.74779	0.0949392
1	MD097	1.47761	0.903554	0.649987	1.31942	0.639623	0.861874	0.715368	0.508903	NA	0.618046	0.994166	0.64732	0.780506	0.581089	0.920874	0.649247	0.576852	0.745503	0.990384	0.767501	0.888216	0.218375
1	MD105	1.25025	1.24224	0.624443	2.03033	0.911409	0.953924	1.22151	0.570186	0.532529	0.717105	1.07948	NA	0.757671	0.627972	1.03461	1.04407	0.700267	0.906899	0.986956	1.12126	NA	NA
1	MD106	1.72911	0.789412	0.55484	2.02022	0.916991	1.06148	1.64697	0.767838	0.618099	0.688634	1.18814	1.21344	0.883905	0.638923	1.13828	0.911572	0.678124	1.18994	1.19538	0.902641	0.892884	0.346836
1	MD107	1.96137	1.24936	0.566709	1.59194	0.734716	1.0072	1.29634	0.746407	0.576979	0.925845	1.29332	0.860944	0.889021	0.740824	0.86075	0.864583	0.659841	0.978839	1.13688	0.880954	0.880517	0.307406
2	MD059	0.397622	0.871613	1.63899	0.334002	1.21729	1.32546	0.504668	1.51232	1.21011	0.888453	0.616957	0.845679	0.967425	0.951158	0.831894	0.869374	1.28647	0.850892	0.786795	1.11714	1.12057	1.75512
2	MD060	0.275046	0.800217	1.92385	0.185658	1.16009	1.18764	0.487212	1.12918	1.3241	0.913637	0.559346	0.66835	1.06006	1.0593	0.899175	0.93235	1.22247	0.791393	0.882999	1.10072	1.16718	1.14507
2	MD066	0.580845	0.665622	1.31325	0.27587	1.0457	1.22819	0.460538	1.49287	0.864202	0.781266	0.635625	1.51784	0.897167	0.81119	0.779423	0.847895	0.874021	0.783618	0.753343	0.990193	0.854691	1.91709
2	MD072	NA	0.928268	1.89736	0.468881	1.14992	1.15034	0.428046	1.16705	1.08872	0.884651	0.570968	0.900072	0.925038	0.912353	0.838302	0.877847	1.24318	1.31615	0.8008	1.11075	0.90938	1.72165
2	MD081	0.225932	0.833142	1.956	0.158809	1.03915	1.04639	0.543002	1.11499	1.06858	0.864867	0.730671	1.03229	0.751029	1.03539	0.905335	1.00288	1.07677	1.02189	0.853685	0.751695	1.09554	1.79115
2	MD086	0.293449	0.878161	2.37657	0.217979	0.997799	0.981763	0.626033	1.4842	1.76348	0.834749	0.44728	0.861192	0.691286	0.993817	0.902565	0.876283	1.0086	0.902136	0.927826	0.701961	1.13286	1.42725
2	MD090	0.20481	0.839585	1.70985	0.244294	1.00585	1.08304	0.864562	1.58542	0.92968	0.947265	0.727462	0.854385	0.802499	0.971894	0.836683	0.885775	1.18954	1.11133	0.960994	0.993274	1.0435	2.39086
3	MD019	1.98225	1.54346	0.785677	1.53955	0.76338	0.836092	0.793215	0.578561	0.650109	1.056	1.29375	0.53699	0.88704	0.788433	1.12618	0.762742	0.620855	0.904939	1.29072	0.874043	0.791669	0.867641
3	MD024	1.88756	1.02322	0.519154	1.97159	0.74766	0.882192	0.949003	0.680957	0.74488	0.756791	1.24566	0.630507	0.931804	0.766626	1.04903	0.869516	0.742616	0.796998	NA	1.21747	0.902468	0.282744
3	MD025	1.97894	0.778492	0.436308	1.74904	0.73426	0.942681	1.32683	0.568997	0.558863	0.780981	1.16685	0.781488	0.79602	0.622772	0.868797	0.932745	0.67811	0.957508	1.07572	1.1576	0.830599	0.209249
3	MD051	1.01166	0.837722	0.43645	2.07297	0.825162	0.941808	1.26359	0.525441	0.431755	1.14295	NA	1.45208	0.828201	0.638264	1.0897	0.856831	0.627751	0.94398	1.12416	0.846511	0.885845	0.148018
3	MD054	0.569761	0.863364	0.414231	1.92436	0.874466	1.41691	1.27384	0.623075	0.651422	0.681679	1.57808	1.04776	0.699471	0.625417	1.03702	0.914219	0.884456	0.755632	1.0548	0.81613	1.1601	0.135037
3	MD109	1.20779	0.839065	0.484742	2.03797	0.799859	1.03049	1.15379	0.752923	0.778923	0.59152	1.32521	0.466286	0.934494	0.826051	0.928156	0.955026	0.840671	NA	1.49211	1.08148	1.09175	0.183353
3	MD111	0.752569	0.838838	0.458588	1.91958	0.712853	0.886228	0.936367	0.726949	0.537309	0.631927	1.23497	0.613397	0.799021	0.75868	1.20845	0.790095	0.703968	1.15493	1.18801	1.21321	0.945591	0.106588
3	MD113	NA	NA	0.389773	NA	0.651484	1.06958	NA	0.634018	0.663129	0.784987	1.31677	0.667702	0.856634	0.710445	1.24789	0.832299	0.747629	1.15433	1.40426	1.04628	0.924167	0.427273
5	MD002.2	0.54202	1.19871	1.30551	0.296777	0.86201	0.771532	0.656987	1.9198	1.53148	1.04267	0.486701	0.586306	0.821027	1.10292	1.00461	1.07021	1.09401	NA	1.04526	1.25421	1.16129	2.97651
5	MD006.2	0.515176	1.01547	0.857585	0.105214	0.952612	1.43122	0.57664	2.16796	NA	1.025	0.420457	0.830039	NA	1.18646	1.0454	1.02881	1.38422	0.80169	1.06009	0.76457	1.25068	3.11639
5	MD023	NA	0.87462	1.19386	0.130079	1.09717	1.02778	0.47529	1.89039	1.67825	1.02721	0.465516	1.05454	1.2153	1.22406	1.02101	1.12374	1.18453	0.971545	0.872891	1.28699	1.42397	2.95288
5	MD033	0.175945	0.986595	1.2383	0.26099	1.32885	1.62797	NA	2.17571	2.39874	1.204	0.532728	0.746387	1.0067	1.47126	1.33541	1.51747	1.34931	0.95214	1.18482	1.24943	1.62789	2.15059
5	MD034	0.203832	1.07754	1.14323	0.178248	1.14628	1.10626	0.647046	2.49927	2.37597	1.2103	0.439857	0.805089	1.0668	1.35142	1.19399	1.29618	1.52816	1.01703	1.18121	0.924593	1.58122	2.46934
5	MD041	0.266778	1.01263	1.30031	0.0892408	1.05428	1.11209	0.703388	2.21839	2.15976	1.08657	0.477188	1.01649	1.01495	1.26443	1.08871	1.11692	1.5784	0.957221	1.14916	1.27213	1.52591	2.58224
5	MD064	0.398247	1.15358	1.27285	0.160319	1.07936	1.10098	0.608384	2.32361	1.91803	1.1489	0.450583	1.05791	0.808835	1.23235	1.14797	1.18253	1.47853	0.87523	1.06483	1.05077	1.51146	3.19205
5	MD103	NA	0.852064	1.31939	0.108373	1.0451	0.951741	0.535449	2.03215	1.85141	1.16172	0.583567	0.541795	0.722816	1.27266	1.10509	NA	1.332	1.06113	0.925405	1.35268	1.37254	1.70932

## Sheet: Figure 6a-d
Group	Sample	Scd1	Fasn	Cd36	Lipc	ApoB	Pemt	Fads1	Elovl2	Elovl5	Agpat2	Fads2	Gpam	Pcyt1a	Agpat3	Lpcat2	Lpcat3	Pla2g4a	Chka	Etnk1	Pcyt2	Pnpla3	Mttp
4	MD007.1	0.794265	1.21406	1.16054	0.341586	1.12483	1.00151	1.4207	1.25529	1.72525	1.05187	1.21037	1.63573	1.02068	1.14404	0.850214	1.40384	1.09758	1.28985	1.17727	1.33815	2.29174	1.23026
4	MD007.2	0.676063	1.2578	1.29385	0.339681	1.24283	1.1114	1.17978	1.30201	1.79959	0.947709	1.33052	1.04854	1.11343	1.01276	1.12457	1.40624	1.25638	0.987831	1.10974	1.22505	1.53975	1.33887
4	MD029	1.11112	0.964886	1.16872	0.287664	1.06788	0.956928	1.42432	1.25953	1.23963	0.950426	1.45348	1.08638	0.83392	0.889811	0.89185	0.973215	NA	1.0095	1.02088	0.972429	1.95886	1.23405
4	MD036	0.400385	0.781162	1.26352	0.329186	1.08316	1.09286	0.961091	0.807674	0.677247	0.691421	0.956767	0.888209	1.13282	1.02103	0.799333	0.830132	NA	0.907543	1.09122	1.06716	0.933057	1.28393
4	MD037	0.554129	0.888048	0.893701	0.379565	1.21671	0.924197	0.97659	0.819794	0.692655	0.902282	0.979951	0.884626	0.945191	0.793063	0.736639	0.784386	0.671535	0.553438	0.98474	0.928318	1.82491	1.72214
4	MD038	0.450523	0.992315	0.875806	0.408729	0.933261	0.975681	0.961283	0.892498	1.06027	0.961413	0.74971	0.884186	0.819318	0.93196	0.931583	0.744606	0.82349	1.30617	0.982329	1.04524	1.45245	1.06409
4	MD042	0.739582	1.33605	1.29545	0.260504	1.23541	1.01223	1.30515	1.08378	1.20983	0.700985	1.33729	1.15009	1.05385	1.14867	1.0047	1.40281	0.852877	1.00534	1.07726	1.17205	1.17074	1.34739
5	MD006.2	0.68004	0.924551	1.00086	0.218061	1.07514	0.845673	0.989253	0.968936	1.03843	0.733734	0.85636	0.769801	0.966662	0.855361	NA	0.869532	0.857568	0.668768	0.882914	0.957723	1.17723	1.00559
5	MD023	0.46662	0.858732	1.06961	0.265886	1.11779	0.946082	1.00716	1.05786	0.722144	0.85157	1.04343	0.969736	1.0892	0.961586	NA	0.925433	1.0675	1.18287	1.07624	1.05464	1.48792	1.22452
5	MD033	0.444599	0.922189	1.08019	0.42826	1.3798	1.09668	1.23306	1.2703	0.857094	0.805961	1.28564	1.09904	1.15732	1.08719	1.06922	1.26938	1.15645	0.848993	1.07565	1.27604	1.23442	1.34605
5	MD034	0.463302	0.991574	1.06067	0.276538	1.19527	1.07413	1.23469	1.07107	0.938587	0.61761	1.39102	0.985927	1.04836	1.08528	0.795138	1.19855	0.990759	0.786098	0.882031	0.994357	1.11279	1.5483
5	MD041	0.441198	0.880852	1.05563	0.191327	0.829902	0.758531	0.854585	0.9303	0.930642	0.651753	1.03813	0.580582	0.803687	0.746347	0.721794	0.896066	0.752514	0.721701	0.711111	0.665733	1.04278	1.26193
5	MD064	0.653305	1.10928	0.94493	0.317151	1.04632	1.02637	1.13219	0.970341	1.02302	0.811271	1.13323	0.90129	0.990431	1.03293	0.862486	1.05891	0.961722	1.24136	0.940391	1.1423	1.90593	1.53778
5	MD103	0.633673	1.14648	1.17423	0.228305	1.07971	1.06714	1.0933	0.994194	0.844605	0.959315	1.18214	1.15261	1.21644	1.17619	1.13674	0.965854	NA	0.775735	1.04775	1.21286	1.15314	1.28453
7	MD010.2	0.76165	0.83137	2.32163	0.667562	1.83933	1.10886	0.624718	NA	1.14443	1.34915	0.51314	0.800167	0.970573	1.10354	1.23091	1.25911	1.44814	0.68057	1.1503	0.907629	0.383972	1.24538
7	MD046	0.66782	0.780363	1.22483	0.37423	0.993082	0.737891	0.891727	1.16022	1.19512	0.969821	0.790711	0.785249	0.706734	0.759631	0.680973	0.937824	0.808085	0.907167	0.697903	0.77486	0.938002	0.90538
7	MD058	0.47983	0.979003	1.11221	0.320617	0.960128	0.799406	0.85642	0.719934	0.701378	0.884144	0.751042	0.987755	0.704209	0.829923	0.787478	0.723207	0.783415	1.04549	0.852978	0.90125	1.22323	0.834396
7	MD061	0.521909	0.896766	1.37661	0.485617	1.13202	0.775984	0.783463	0.940583	0.85755	0.956388	0.716403	0.700915	0.782848	0.922191	0.800761	0.74117	0.731168	0.701878	0.978428	0.877479	0.684407	1.2599
7	MD067	0.631472	0.956821	1.61088	0.644906	1.22872	1.01664	0.709692	0.945531	1.19406	1.41688	0.512958	0.856061	1.03328	1.15289	1.0755	1.17365	1.00156	1.00841	1.03919	1.04084	0.362985	1.03036
7	MD068	0.653831	0.807978	1.03781	0.347347	0.868778	0.711046	0.724204	0.691454	0.78498	1.01156	0.627525	0.655635	0.769721	0.780883	0.699444	0.715271	0.452983	0.538896	0.886747	0.762591	0.84529	1.05581
7	MD076	0.600721	0.8772	0.853705	0.379627	0.882546	0.733994	0.708496	1.07546	0.630475	1.22888	0.671717	0.689684	0.499393	0.63337	0.877253	0.578097	0.814627	2.1645	1.03833	0.733746	0.971519	0.558958
7	MD088	0.689976	0.997812	2.13805	0.389768	1.39041	0.997007	0.85755	1.123	1.38292	1.11999	0.953008	0.840869	0.730085	1.13917	1.07011	0.876555	0.86848	0.804354	1.0062	0.998648	1.1305	1.23528
8	MD002.1	0.533663	0.947385	1.52154	0.463504	1.07986	0.984004	0.77692	0.748733	0.769993	0.859292	0.708932	0.700062	NA	0.853742	0.882912	0.641348	0.72524	0.717234	0.755759	0.820415	0.798789	1.03667
8	MD048	0.489261	0.705853	1.3839	0.41236	0.934471	1.00103	1.00144	0.920234	1.04068	1.12163	0.777147	0.873559	1.00593	1.03132	0.975661	1.09674	1.17482	1.18232	0.92321	0.933445	0.769983	1.21069
8	MD050	0.494463	0.742922	1.25955	0.381502	0.920383	0.757222	0.610739	0.61691	0.661109	0.910241	0.545024	0.703708	0.712486	0.796122	0.685946	0.69802	0.598313	0.626494	0.732893	0.739592	0.498318	0.681108
8	MD070	0.543464	0.919356	1.47191	0.425898	1.03791	0.868838	0.836455	1.03823	0.894969	1.07473	0.786999	0.713451	0.797158	0.834155	0.899931	0.828208	0.846451	1.03275	0.79642	0.975846	0.769888	0.777276
8	MD073	0.765338	1.12041	1.40893	0.347686	0.948224	0.815326	1.0602	1.05867	1.08226	1.12775	1.11768	1.07767	0.728802	0.767943	0.892394	0.707616	1.10998	0.904107	0.867026	0.879751	1.15884	0.753203
8	MD082	0.707381	0.676312	1.59196	0.419879	1.00405	0.771033	0.663213	0.769715	0.852359	0.903025	0.518157	0.677055	0.777551	0.866054	1.10942	0.81448	1.23751	0.970092	0.861818	0.816747	0.627888	0.704849
8	MD084	0.483953	0.955057	1.20144	0.266093	1.05416	0.822245	0.781431	0.70644	0.788263	0.878433	0.66985	0.772159	NA	0.908495	0.858599	1.03369	0.640981	0.980993	0.728195	0.892041	0.848052	0.866154

## Sheet: Figure 7
Figure 7b-h
group	gestation	genotype	sample	Fads2	Fads1	Pcyt1a	Pnpla3	Mttp	Cd36	Agpat3
WT_virgin	NP	WT	LXR01	0.912862	0.806688	0.893143	0.0813568	1.07676	0.491981	1.20287
WT_virgin	NP	WT	LXR02	1.35556	0.970988	1.16008	0.208239	1.247	0.611992	1.07968
WT_virgin	NP	WT	LXR03	0.99759	1.00236	1.0084	1.22003	1.05661	0.852245	1.10115
WT_virgin	NP	WT	LXR04	0.826402	0.721441	0.964782	0.51817	1.01294	0.592156	0.866662
WT_virgin	NP	WT	LXR05	0.769749	0.717117	0.930479	0.213185	0.903003	0.595924	0.995372
WT_virgin	NP	WT	LXR06	0.910928	0.781607	0.935572	0.157562	1.06799	0.912883	1.17206
WT_virgin	NP	WT	LXR07	0.866859	1.06806	0.926546	0.195816	0.990962	0.478853	1.24648
WT_virgin	NP	WT	LXR08	0.775028	0.807978	0.883084	0.433878	0.942049	0.733421	1.02187
DKO_virgin	NP	DKO	LXR38	0.349035	0.4598	0.681193	0.0690966	0.605545	0.942156	0.740153
DKO_virgin	NP	DKO	LXR39	0.35314	0.582366	0.728139	0.104834	0.80605	0.768999	0.971955
DKO_virgin	NP	DKO	LXR40	0.461202	0.60825	0.791015	0.161146	0.79658	0.527759	1.06528
DKO_virgin	NP	DKO	LXR41	0.739198	0.818732	0.969145	0.139272	0.868317	0.66293	0.797691
DKO_virgin	NP	DKO	LXR42	0.787385	0.695761	0.987937	0.318754	0.745072	2.82014	0.787113
DKO_virgin	NP	DKO	LXR43	0.41602	0.446722	0.540898	0.0611879	0.548612	0.440971	0.499167
DKO_virgin	NP	DKO	LXR44	0.536795	0.682592	0.724323	0.0816507	0.594617	0.966596	1.01359
WT_GD7	GD7	WT	LXR09	1.19329	0.952155	1.12504	2.16094	1.36586	0.626685	0.746077
WT_GD7	GD7	WT	LXR10	0.985336	1.07392	1.0139	0.906413	1.3245	0.90626	1.03342
WT_GD7	GD7	WT	LXR11	0.888716	0.902116	1.01907	0.493645	1.13814	0.659249	0.753946
WT_GD7	GD7	WT	LXR12	1.05255	0.759703	1.02802	0.534388	0.885681	0.819776	0.745279
WT_GD7	GD7	WT	LXR13	1.26828	1.19504	1.26825	0.374257	1.09539	0.935416	1.19165
WT_GD7	GD7	WT	LXR14	1.14659	0.91457	1.18778	0.313515	1.20506	1.14487	1.21339
WT_GD7	GD7	WT	LXR15	1.01816	1.14503	1.37649	1.00905	1.14377	0.561909	1.04427
WT_GD7	GD7	WT	LXR16	1.24552	0.959011	1.05599	0.312056	1.0854	0.69876	0.786485
DKO_GD7	GD7	DKO	LXR46	0.690741	0.747365	1.00104	0.168827	0.754597	0.951078	0.677674
DKO_GD7	GD7	DKO	LXR47	0.644068	0.71742	0.886738	0.462018	0.750527	0.763612	0.803528
DKO_GD7	GD7	DKO	LXR48	0.76652	0.78727	1.16629	0.325455	0.990709	0.844714	0.554274
DKO_GD7	GD7	DKO	LXR49	0.591448	0.750354	1.02231	0.160928	0.875398	0.77641	0.764656
DKO_GD7	GD7	DKO	LXR50	0.573868	0.705827	1.02991	0.234034	0.787403	0.594581	0.796078
DKO_GD7	GD7	DKO	LXR51	0.69046	0.694658	1.08515	0.160522	0.918027	0.434861	0.845782
WT_GD14	GD14	WT	LXR24	1.00414	1.28084	0.70584	4.18684	0.922037	0.895459	1.05568
WT_GD14	GD14	WT	LXR25	1.74373	2.14903	1.11543	3.70466	1.30717	1.55726	1.82653
WT_GD14	GD14	WT	LXR26	2.95417	2.83187	1.96546	2.43485	1.40207	2.28241	1.67762
WT_GD14	GD14	WT	LXR27	2.27926	2.66035	1.55638	4.01781	1.49357	1.6905	1.95691
WT_GD14	GD14	WT	LXR28	2.00813	2.47142	1.6689	2.52259	1.2195	2.31141	1.90122
WT_GD14	GD14	WT	LXR29	2.89998	2.88933	1.50379	2.96589	1.2703	1.15918	1.57345
WT_GD14	GD14	WT	LXR30	0.681329	1.03516	0.741835	3.26045	0.746863	0.452097	1.03173
DKO_GD14	GD14	DKO	LXR59	1.06719	1.28755	1.05821	0.980515	0.775007	0.820632	0.988815
DKO_GD14	GD14	DKO	LXR60	1.19724	1.39929	1.02145	1.47631	0.870709	0.545622	1.24111
DKO_GD14	GD14	DKO	LXR61	0.93347	1.387	1.27234	1.05338	0.939109	0.776586	1.34802
DKO_GD14	GD14	DKO	LXR62	0.952119	1.20168	1.19988	0.684508	1.08888	0.396846	1.11889
DKO_GD14	GD14	DKO	LXR63	0.653217	1.00922	0.86475	0.455109	0.745739	0.500388	0.945672
DKO_GD14	GD14	DKO	LXR64	0.865961	1.49797	1.05493	0.767134	0.777251	1.06168	0.996046
DKO_GD14	GD14	DKO	LXR65	0.884263	1.2863	1.08336	1.02152	0.831242	1.35469	1.16199
WT_GD18	GD18	WT	LXR31	1.48143	1.96298	0.851263	2.10602	0.976776	1.72173	1.02881
WT_GD18	GD18	WT	LXR32	1.66942	1.94551	1.00686	2.12435	1.51757	2.57008	1.61843
WT_GD18	GD18	WT	LXR33	1.39862	1.88836	0.796672	2.96043	1.26478	1.54401	1.01191
WT_GD18	GD18	WT	LXR34	1.38243	1.82559	0.817773	5.54876	1.25565	1.6701	1.03688
WT_GD18	GD18	WT	LXR35	1.86975	2.01385	1.03269	3.07665	1.6168	2.04567	1.29219
WT_GD18	GD18	WT	LXR36	2.23152	1.88427	1.03098	2.02696	1.67148	3.23237	2.14379
WT_GD18	GD18	WT	LXR37	1.07507	1.5322	0.993262	1.21748	1.24841	1.27938	1.49746
DKO_GD18	GD18	DKO	LXR66	1.35593	1.59971	1.08411	0.879117	1.22451	2.98796	1.123
DKO_GD18	GD18	DKO	LXR67	0.393467	0.566332	0.491344	0.310389	0.926846	1.83379	0.672253
DKO_GD18	GD18	DKO	LXR68	0.422114	0.852046	0.721823	0.612707	0.756953	1.216	0.800562
DKO_GD18	GD18	DKO	LXR69	0.737573	0.984944	0.843853	0.343273	0.806983	1.30804	0.715199
DKO_GD18	GD18	DKO	LXR70	0.91857	1.18731	1.17066	0.424318	1.11939	1.82545	0.993082
DKO_GD18	GD18	DKO	LXR71	1.05721	1.19948	1.19806	0.894006	1.50502	1.97323	1.43812
DKO_GD18	GD18	DKO	LXR72	0.687585	1.08687	1.18516	0.366387	1.23576	1.5688	1.28995
DKO_GD18	GD18	DKO	LXR73	1.10493	1.271	1.59166	0.852353	1.36797	1.52861	1.69287
Figure 7i
sample_id	timepoint	tissue	condition	class	ARA	DHA		sample_id	timepoint	tissue	condition	class	ARA	DHA
LXRWT_12	gd14	liver	wt	PC	26.4161	18.3817		LXRWT_12	gd14	liver	wt	PE	23.566	0.0700705
LXRWT_15	gd14	liver	wt	PC	26.5659	19.6577		LXRWT_15	gd14	liver	wt	PE	21.7013	0.0716476
LXRWT_16	gd14	liver	wt	PC	21.3332	17.1382		LXRWT_16	gd14	liver	wt	PE	16.8902	0.0487113
LXRWT_21	gd14	liver	wt	PC	23.1399	17.624		LXRWT_21	gd14	liver	wt	PE	26.8061	0.0693318
LXRWT_28	gd14	liver	wt	PC	23.1171	18.1225		LXRWT_28	gd14	liver	wt	PE	23.9859	0.0770184
LXRWT_44	gd14	liver	wt	PC	23.3305	18.0476		LXRWT_44	gd14	liver	wt	PE	15.6899	0.0450834
LXRWT_7	gd14	liver	wt	PC	16.8777	13.2013		LXRWT_7	gd14	liver	wt	PE	20.0336	0.0679209
LXRDKO_14	gd14	liver	dko	PC	12.3291	8.55138		LXRDKO_14	gd14	liver	dko	PE	9.927	0.0567824
LXRDKO_16	gd14	liver	dko	PC	23.8229	15.5411		LXRDKO_16	gd14	liver	dko	PE	22.4417	0.0732834
LXRDKO_20	gd14	liver	dko	PC	26.2428	17.5714		LXRDKO_20	gd14	liver	dko	PE	12.3115	0.0478246
LXRDKO_28	gd14	liver	dko	PC	22.6428	16.5438		LXRDKO_28	gd14	liver	dko	PE	30.039	0.0656261
LXRDKO_29	gd14	liver	dko	PC	19.8521	13.921		LXRDKO_29	gd14	liver	dko	PE	21.5621	0.0701472
LXRDKO_32	gd14	liver	dko	PC	20.3843	13.9947		LXRDKO_32	gd14	liver	dko	PE	24.0665	0.0733569
LXRDKO_35	gd14	liver	dko	PC	20.8071	13.3131		LXRDKO_35	gd14	liver	dko	PE	10.6744	0.0458996
LXRWT_30	gd18	liver	wt	PC	13.7519	10.9291		LXRWT_30	gd18	liver	wt	PE	13.1248	0.0575036
LXRWT_32	gd18	liver	wt	PC	31.789	19.2788		LXRWT_32	gd18	liver	wt	PE	10.8376	0.0454728
LXRWT_36	gd18	liver	wt	PC	23.8868	15.0679		LXRWT_36	gd18	liver	wt	PE	16.257	0.0691536
LXRWT_39	gd18	liver	wt	PC	25.0237	15.599		LXRWT_39	gd18	liver	wt	PE	11.1381	0.0485889
LXRWT_43	gd18	liver	wt	PC	13.8887	11.2143		LXRWT_43	gd18	liver	wt	PE	8.38997	0.0379446
LXRWT_46	gd18	liver	wt	PC	19.4447	12.8895		LXRWT_46	gd18	liver	wt	PE	18.5685	0.0644854
LXRWT_47	gd18	liver	wt	PC	24.4954	19.8478		LXRWT_47	gd18	liver	wt	PE	15.5799	0.0507875
LXRDKO_10	gd18	liver	dko	PC	18.538	11.5949		LXRDKO_10	gd18	liver	dko	PE	12.4545	0.0480143
LXRDKO_11	gd18	liver	dko	PC	25.3677	17.4821		LXRDKO_11	gd18	liver	dko	PE	11.1204	0.0494438
LXRDKO_13	gd18	liver	dko	PC	16.2978	11.2683		LXRDKO_13	gd18	liver	dko	PE	19.4376	0.0700402
LXRDKO_19	gd18	liver	dko	PC	18.2796	12.6268		LXRDKO_19	gd18	liver	dko	PE	22.1864	0.0805157
LXRDKO_34	gd18	liver	dko	PC	20.1083	12.3339		LXRDKO_34	gd18	liver	dko	PE	20.6971	0.0728363
LXRDKO_39	gd18	liver	dko	PC	22.9843	15.0628		LXRDKO_39	gd18	liver	dko	PE	15.0895	0.0523936
LXRDKO_77R	gd18	liver	dko	PC	17.0485	13.4958		LXRDKO_77R	gd18	liver	dko	PE	12.2229	0.0429362
LXRDKO_8	gd18	liver	dko	PC	20.1975	14.4701		LXRDKO_8	gd18	liver	dko	PE	29.214	0.0785272
Figure 7j
sample_id	timepoint	tissue	condition	class	ARA	DHA		sample_id	timepoint	tissue	condition	class	ARA	DHA
LXRWT_12	gd14	serum	wt	PC	4.47618	2.93438		LXRWT_12	gd14	serum	wt	PE	0.01699	0.00272349
LXRWT_15	gd14	serum	wt	PC	3.56786	3.16472		LXRWT_15	gd14	serum	wt	PE	0.0106988	0.000427484
LXRWT_16	gd14	serum	wt	PC	3.25131	2.96179		LXRWT_16	gd14	serum	wt	PE	0.00859304	0.000463163
LXRWT_21	gd14	serum	wt	PC	4.39032	3.81441		LXRWT_21	gd14	serum	wt	PE	0.0185586	0.00279837
LXRWT_28	gd14	serum	wt	PC	2.58013	2.99859		LXRWT_28	gd14	serum	wt	PE	0.0108636	0.000453374
LXRWT_44	gd14	serum	wt	PC	2.6737	2.02021		LXRWT_44	gd14	serum	wt	PE	0.000956006	0
LXRWT_7	gd14	serum	wt	PC	2.95305	2.3438		LXRWT_7	gd14	serum	wt	PE	0.00442616	0
LXRDKO_14	gd14	serum	dko	PC	2.26252	1.90593		LXRDKO_14	gd14	serum	dko	PE	0.00843308	0.00295939
LXRDKO_16	gd14	serum	dko	PC	2.29511	1.65395		LXRDKO_16	gd14	serum	dko	PE	0	0
LXRDKO_20	gd14	serum	dko	PC	2.19207	1.15779		LXRDKO_20	gd14	serum	dko	PE	0.000823369	0.000259213
LXRDKO_28	gd14	serum	dko	PC	3.4186	2.04012		LXRDKO_28	gd14	serum	dko	PE	0.00104544	0
LXRDKO_29	gd14	serum	dko	PC	2.55208	1.8937		LXRDKO_29	gd14	serum	dko	PE	0.00151279	0
LXRDKO_32	gd14	serum	dko	PC	3.90034	1.78361		LXRDKO_32	gd14	serum	dko	PE	0.00773539	0.00251814
LXRDKO_35	gd14	serum	dko	PC	2.37016	1.46622		LXRDKO_35	gd14	serum	dko	PE	0.00424826	0.00212081
LXRWT_30	gd18	serum	wt	PC	2.21432	1.75831		LXRWT_30	gd18	serum	wt	PE	0.00896142	0.00147206
LXRWT_32	gd18	serum	wt	PC	1.10551	1.4643		LXRWT_32	gd18	serum	wt	PE	0.00893572	0.00239398
LXRWT_36	gd18	serum	wt	PC	2.01367	1.84991		LXRWT_36	gd18	serum	wt	PE	0.00368214	0
LXRWT_39	gd18	serum	wt	PC	1.96394	1.46435		LXRWT_39	gd18	serum	wt	PE	0.004082	0.00103192
LXRWT_43	gd18	serum	wt	PC	0.806986	1.18872		LXRWT_43	gd18	serum	wt	PE	0.00171738	0
LXRWT_46	gd18	serum	wt	PC	1.79238	2.6025		LXRWT_46	gd18	serum	wt	PE	0.00341714	0
LXRWT_47	gd18	serum	wt	PC	1.74558	1.39921		LXRWT_47	gd18	serum	wt	PE	0.00146631	0
LXRDKO_10	gd18	serum	dko	PC	2.15773	1.16124		LXRDKO_10	gd18	serum	dko	PE	0.00370476	0.00139573
LXRDKO_11	gd18	serum	dko	PC	2.20373	1.66818		LXRDKO_11	gd18	serum	dko	PE	0.00354112	0.00107423
LXRDKO_13	gd18	serum	dko	PC	2.23867	1.8287		LXRDKO_13	gd18	serum	dko	PE	0.00243691	0
LXRDKO_19	gd18	serum	dko	PC	1.74859	1.76416		LXRDKO_19	gd18	serum	dko	PE	0.0045023	0.000497597
LXRDKO_34	gd18	serum	dko	PC	1.99644	1.03339		LXRDKO_34	gd18	serum	dko	PE	0.00624517	0.00193691
LXRDKO_39	gd18	serum	dko	PC	1.61727	1.35885		LXRDKO_39	gd18	serum	dko	PE	0.00642405	0.000955551
LXRDKO_77R	gd18	serum	dko	PC	2.34703	1.76792		LXRDKO_77R	gd18	serum	dko	PE	0.00340824	0
LXRDKO_8	gd18	serum	dko	PC	2.45242	2.03231		LXRDKO_8	gd18	serum	dko	PE	0.00697884	0.000973421
Figure 7k
sample_id	timepoint	tissue	condition	class	ARA	DHA
LXRWT_30	gd18	placenta	wt	PC	9.27096	3.58764
LXRWT_32	gd18	placenta	wt	PC	8.02979	2.35497
LXRWT_36	gd18	placenta	wt	PC	8.30434	2.90478
LXRWT_39	gd18	placenta	wt	PC	10.1506	3.2684
LXRWT_43	gd18	placenta	wt	PC	9.52597	3.19267
LXRWT_46	gd18	placenta	wt	PC	11.0596	3.62267
LXRDKO_10	gd18	placenta	dko	PC	8.92183	2.64819
LXRDKO_19	gd18	placenta	dko	PC	10.8006	3.53988
LXRDKO_34	gd18	placenta	dko	PC	6.99143	2.27306
LXRDKO_39	gd18	placenta	dko	PC	8.40215	2.87534
LXRDKO_77R	gd18	placenta	dko	PC	9.50834	3.73427
LXRDKO_8	gd18	placenta	dko	PC	9.84482	2.99636
LXRWT_30	gd18	placenta	wt	PE	2.48343	0.0492056
LXRWT_32	gd18	placenta	wt	PE	2.51011	0.0516352
LXRWT_36	gd18	placenta	wt	PE	2.96227	0.047375
LXRWT_39	gd18	placenta	wt	PE	2.57314	0.0500309
LXRWT_43	gd18	placenta	wt	PE	3.20214	0.0553841
LXRWT_46	gd18	placenta	wt	PE	3.89926	0.0488296
LXRDKO_10	gd18	placenta	dko	PE	4.11547	0.0543161
LXRDKO_19	gd18	placenta	dko	PE	3.95124	0.0628133
LXRDKO_34	gd18	placenta	dko	PE	2.41175	0.0414741
LXRDKO_39	gd18	placenta	dko	PE	3.94606	0.0536824
LXRDKO_77R	gd18	placenta	dko	PE	4.51702	0.062717
LXRDKO_8	gd18	placenta	dko	PE	3.68358	0.0455847
Figure 7l
sample_id	timepoint	tissue	condition	class	ARA	DHA
LXRWT_30	gd18	fetal_liver	wt	PC	6.29376	7.0117
LXRWT_32	gd18	fetal_liver	wt	PC	5.91801	4.93202
LXRWT_36	gd18	fetal_liver	wt	PC	4.98887	4.81219
LXRWT_39	gd18	fetal_liver	wt	PC	3.65752	3.42703
LXRWT_43	gd18	fetal_liver	wt	PC	5.5945	5.60127
LXRWT_46	gd18	fetal_liver	wt	PC	6.23418	6.59341
LXRWT_47	gd18	fetal_liver	wt	PC	4.71389	4.60143
LXRDKO_10	gd18	fetal_liver	dko	PC	2.17131	1.51186
LXRDKO_11	gd18	fetal_liver	dko	PC	6.82747	3.79804
LXRDKO_13	gd18	fetal_liver	dko	PC	4.37514	3.15133
LXRDKO_19	gd18	fetal_liver	dko	PC	3.36877	2.60464
LXRDKO_34	gd18	fetal_liver	dko	PC	2.83277	2.33365
LXRDKO_39	gd18	fetal_liver	dko	PC	4.84755	3.26426
LXRDKO_77R	gd18	fetal_liver	dko	PC	4.754	4.17217
LXRWT_30	gd18	fetal_liver	wt	PE	5.5735	0.0544654
LXRWT_32	gd18	fetal_liver	wt	PE	4.34039	0.0501814
LXRWT_36	gd18	fetal_liver	wt	PE	4.68765	0.0540935
LXRWT_39	gd18	fetal_liver	wt	PE	3.39814	0.0477705
LXRWT_43	gd18	fetal_liver	wt	PE	4.98082	0.0465577
LXRWT_46	gd18	fetal_liver	wt	PE	6.5382	0.0506681
LXRWT_47	gd18	fetal_liver	wt	PE	4.45294	0.0492704
LXRDKO_10	gd18	fetal_liver	dko	PE	2.04343	0.0475733
LXRDKO_11	gd18	fetal_liver	dko	PE	4.56057	0.080602
LXRDKO_13	gd18	fetal_liver	dko	PE	3.34131	0.0677368
LXRDKO_19	gd18	fetal_liver	dko	PE	2.75176	0.0490317
LXRDKO_34	gd18	fetal_liver	dko	PE	2.70803	0.0468072
LXRDKO_39	gd18	fetal_liver	dko	PE	3.5543	0.0534169
LXRDKO_77R	gd18	fetal_liver	dko	PE	3.59498	0.0468409

## Sheet: Table 1 and Supp Figure S3
sample_name	group	compartment	PC(34:02) & PE(37:02)	PC(36:03) & PE(39:03)	PC(38:06)	PC(40:06) & PE(43:06)	PC_36:3_[M+OAC]1- & PS_40:2_[M-H]1-	PC_37:4_[M+OAC]1- / PS_41:3_[M-H]1-	PC_39:6_[M+OAC]1-	PE_34:1_[M-H]1-	PE_36:2_[M-H]1-	PE_40:6_[M-H]1-
MD077	1	liver	129.274	22.2698	53.4713	11.3078	3.95671	12.2443	6.74768	4.17767	37.7843	37.7193
MD094	1	liver	159.418	13.7861	67.8643	16.9766	2.14093	13.2237	9.22228	3.01268	36.6772	52.1222
MD095	1	liver	111.762	17.13	56.7573	12.5157	3.08099	14.0329	7.84827	3.52386	32.5862	40.2928
MD096	1	liver	114.278	15.8372	57.0333	15.6125	2.76949	12.9982	8.71203	3.64195	35.2847	50.401
MD097	1	liver	97.3785	16.82	51.8335	10.0803	3.12606	13.9284	9.29277	5.31143	31.6144	36.3279
MD105	1	liver	4.45784	16.7492	0	0.39322	NA	NA	NA	NA	NA	NA
MD106	1	liver	144.858	14.3604	64.5838	19.1308	1.08548	18.8153	10.7874	3.07095	32.3434	52.0572
MD107	1	liver	143.698	27.8207	64.9869	12.7303	4.70134	12.5935	7.53303	4.64244	32.703	34.3311
MD059	2	liver	82.1564	7.06155	116.606	32.1634	0.652907	25.3421	17.6866	1.4632	15.8693	70.5555
MD060	2	liver	55.1441	4.05468	82.0739	21.9052	0.919339	19.9356	14.2613	1.32775	15.4573	78.0258
MD066	2	liver	81.934	7.24948	91.8813	24.8926	1.62763	31.3809	16.0348	1.95772	20.165	49.7322
MD072	2	liver	99.5595	7.07424	144.484	44.9669	0.781382	20.4427	15.4653	0.770927	15.9976	75.7992
MD081	2	liver	72.669	5.65142	103.453	30.1221	0.659552	24.016	16.2121	1.32036	15.5099	69.6977
MD086	2	liver	59.4057	5.49965	96.6665	27.1927	0.763398	29.0809	17.9257	1.40836	14.771	73.797
MD090	2	liver	78.6784	6.5166	114.683	35.6476	0.600732	28.1753	19.1627	1.27783	15.5593	74.1764
MD019	3	liver	57.7462	12.5609	36.8222	8.52161	3.57609	13.4534	8.82096	7.50492	28.0311	32.1651
MD024	3	liver	96.3728	18.5567	52.9809	15.5548	1.37109	15.9602	9.18936	4.77435	27.6572	40.9609
MD025	3	liver	96.4077	14.7864	48.5645	15.0296	1.26077	13.9613	8.47656	3.57751	34.866	46.8633
MD051	3	liver	135.959	21.677	66.2443	15.8097	2.89591	14.8023	8.21775	3.40851	30.6881	40.9521
MD054	3	liver	110.992	12.1534	54.9349	16.5038	1.8321	15.6827	9.91436	2.43245	34.4622	52.0545
MD109	3	liver	NA	NA	NA	NA	1.7781	14.9801	8.54098	3.18534	31.8572	51.8318
MD111	3	liver	151.94	19.6767	69.9807	22.867	2.74825	18.7819	10.4273	2.60894	30.6231	42.1955
MD113	3	liver	111.773	20.7381	56.6497	17.9257	2.05047	16.0614	9.00691	3.94564	31.0811	46.7964
MD002.2	5	liver	59.9527	7.02426	100.549	37.6416	0.609997	31.324	19.629	1.28724	14.0035	72.1185
MD006.2	5	liver	67.5433	7.36589	126.505	38.4938	0.75698	23.667	16.5939	1.37389	12.1942	78.6302
MD023	5	liver	69.0647	5.70434	104.515	38.504	0.588217	23.2949	17.3568	1.35698	14.0316	83.4244
MD033	5	liver	67.9946	5.9456	114.179	36.4126	0.596804	24.266	17.5268	1.12988	14.6658	81.5164
MD034	5	liver	78.3109	6.90976	108.817	35.3044	0.742646	26.6274	17.2402	1.11582	12.9592	83.7723
MD041	5	liver	71.3506	7.14304	102.216	31.0526	0.684902	21.586	13.6073	1.41454	14.8232	81.8546
MD064	5	liver	62.1919	5.84238	91.8536	29.6608	0.722558	24.3078	14.9808	1.50213	14.085	76.3496
MD103	5	liver	75.7221	6.24273	94.6744	35.7425	0.577012	27.8775	18.506	1.37515	12.9495	65.2433
MD004.1	6	liver	127.208	27.5682	78.154	16.891	4.49311	9.15003	7.47758	4.75112	27.0818	38.5272
MD092	6	liver	161.327	24.6476	78.3037	20.4111	3.55758	11.9895	8.65409	3.09341	32.4	40.7639
MD093	6	liver	116.254	16.3603	54.0023	8.83111	2.3198	12.4607	7.04483	3.96757	32.6852	42.4216
MD098	6	liver	106.348	19.1667	55.751	13.929	3.40061	16.4647	8.54929	3.00079	31.7148	41.1412
MD099	6	liver	134.909	22.4208	64.9034	13.2838	2.45582	12.8629	7.68277	4.52191	29.9153	40.8617
MD100	6	liver	166.259	25.6052	75.8571	15.7226	2.78244	14.2877	7.9125	3.2513	27.693	33.4927
MD102	6	liver	128.79	21.4743	65.1489	15.8325	3.17536	15.9665	8.67231	3.50048	31.888	41.8672
MD002.1	8	liver	69.3984	6.56986	106.427	29.8402	0.476878	18.5517	15.0905	1.5571	15.5273	87.804
MD048	8	liver	64.3243	3.83526	88.3389	31.0331	0.520086	24.0448	16.1233	1.57463	15.7806	82.2696
MD050	8	liver	67.6546	5.97076	95.5185	29.828	0.0353161	22.0468	16.1205	1.36177	18.3246	75.345
MD070	8	liver	69.1301	4.79215	111.768	36.2926	0.859375	26.039	16.3508	1.44593	15.7168	73.1142
MD073	8	liver	64.3234	7.55648	120.214	38.4946	0.856745	25.6339	15.9284	1.76469	12.2227	62.1648
MD082	8	liver	87.5775	7.55346	115.622	42.3809	0.598469	28.1423	18.0311	1.25223	14.0112	69.7913
MD083	8	liver	59.7741	4.93086	84.45	23.585	0.620344	21.9865	14.3578	1.37835	15.9271	73.012
MD084	8	liver	64.088	3.59123	95.6217	29.4262	0.656738	19.5842	16.2561	1.52407	16.1357	86.743
MD077	1	plasma	80.0164	9.59669	30.5275	10.2246	1.9819	9.98206	5.19235	4.05023	18.4961	39.9436
MD094	1	plasma	116.637	11.0627	33.8525	10.989	1.6017	10.5063	7.89019	0	16.4468	5.95467
MD095	1	plasma	107.458	13.9076	29.4317	7.66498	2.76767	10.2607	6.89202	0.0298167	18.0692	7.66055
MD096	1	plasma	118.634	13.0227	25.3738	7.62828	2.15558	9.76899	7.27328	0	17.9565	4.64945
MD097	1	plasma	130.012	17.4482	28.3104	6.32466	2.62225	11.7046	6.95768	0.0586769	21.6203	6.33997
MD105	1	plasma	NA	NA	NA	NA	NA	NA	NA	NA	NA	NA
MD106	1	plasma	116.322	16.0998	29.5102	7.75913	3.00767	13.1144	6.94101	0.0566712	18.7478	6.24841
MD107	1	plasma	33.1101	4.58043	19.9221	7.73566	1.36056	9.10013	4.40321	6.96077	15.5683	60.0767
MD059	2	plasma	118.341	6.39037	66.9498	19.306	0.832457	13.2634	8.98599	0	11.5745	11.7989
MD060	2	plasma	69.1408	4.05557	59.8985	16.6167	0.527682	20.7204	15.7511	0	17.7018	26.7272
MD066	2	plasma	59.5457	6.2198	41.3152	11.7547	0.81501	17.3887	10.3121	0.955923	22.3361	30.1031
MD072	2	plasma	74.6677	2.96886	67.0267	22.9182	0.288583	17.7296	14.7106	0	11.1841	15.278
MD081	2	plasma	73.7185	3.21765	56.9581	17.1462	0.246485	23.0887	18.0844	0	14.3173	21.8361
MD086	2	plasma	70.5875	4.04189	63.0144	19.6569	1.12838	20.2714	14.4948	0.0381748	12.3472	18.8422
MD090	2	plasma	72.1992	4.10984	60.8421	20.0283	0.634983	22.9505	15.933	0.0846441	14.7864	32.5627
MD019	3	plasma	NA	NA	NA	NA	NA	NA	NA	NA	NA	NA
MD024	3	plasma	108.067	15.1742	25.4038	7.97475	2.88933	10.9503	6.39309	0.0615595	18.5412	6.88089
MD025	3	plasma	113.121	14.9782	27.99	9.5121	2.63465	11.6291	7.86136	0	18.0729	5.9721
MD051	3	plasma	114.684	13.8957	32.7424	8.39947	1.93619	11.4245	6.57799	0.0321563	17.7781	5.892
MD054	3	plasma	96.1194	10.8645	29.7554	10.4532	2.37949	13.207	9.09403	0	18.1261	6.95601
MD109	3	plasma	88.1147	4.988	23.5354	8.39419	0.698191	13.1035	6.59507	0	14.2669	4.19005
MD111	3	plasma	106.276	12.9201	25.7326	9.45499	2.9179	11.9869	6.9508	0	17.5314	5.33007
MD113	3	plasma	83.5725	11.9815	23.1841	8.16545	1.25248	11.5905	7.16196	0.0272692	15.9437	5.78655
MD002.2	5	plasma	NA	NA	NA	NA	NA	NA	NA	NA	NA	NA
MD006.2	5	plasma	NA	NA	NA	NA	NA	NA	NA	NA	NA	NA
MD023	5	plasma	43.2129	2.27934	26.9289	11.0435	0.331826	16.7301	15.0405	0	16.1637	19.555
MD033	5	plasma	62.8866	3.91469	58.195	20.7664	0.691403	19.2795	16.1159	0	14.5714	22.5613
MD034	5	plasma	58.0328	2.44658	59.0026	20.7586	0.352407	25.8962	16.6284	0.0472344	13.555	27.3052
MD041	5	plasma	67.9879	3.46247	64.3796	20.5497	0.160994	22.0291	15.104	0.0743402	11.4696	22.8698
MD064	5	plasma	61.7704	3.50304	56.5107	18.0263	0.139962	22.8246	15.2118	0	9.00653	16.3759
MD103	5	plasma	51.8968	2.68782	36.8247	15.7171	0.434601	26.3839	18.6134	0.0495486	16.6382	25.6161
MD004.1	6	plasma	NA	NA	NA	NA	NA	NA	NA	NA	NA	NA
MD092	6	plasma	121.839	12.8648	26.1731	7.26231	2.82677	7.45742	5.68253	0	14.423	4.30731
MD093	6	plasma	125.142	15.9104	29.6773	7.76109	1.71977	8.54928	5.50317	0.0397422	10.8431	3.42153
MD098	6	plasma	NA	NA	NA	NA	NA	NA	NA	NA	NA	NA
MD099	6	plasma	108.799	16.5961	28.292	6.64006	2.85142	8.76353	5.14484	0.11595	18.7853	7.5259
MD100	6	plasma	96.7579	12.1034	23.1039	5.28741	1.97982	10.2813	5.77383	0	16.7703	5.91384
MD102	6	plasma	100.971	14.3946	28.8295	7.45143	2.25218	10.9129	5.8701	0	14.5395	5.35701
MD002.1	8	plasma	63.0636	3.75397	55.2055	16.0953	0.337253	18.2864	15.3626	0	17.2514	24.9557
MD048	8	plasma	NA	NA	NA	NA	NA	NA	NA	NA	NA	NA
MD050	8	plasma	68.8727	3.33829	53.4919	16.4423	0.498385	19.8811	14.4771	0.03974	15.9644	20.451
MD070	8	plasma	72.7746	4.40192	59.0043	20.7185	0.544367	26.2331	18.0663	0.0846824	15.2138	20.8877
MD073	8	plasma	72.2038	6.43746	80.9921	26.5111	0.548835	22.3253	15.816	0.0593231	18.1865	18.5618
MD082	8	plasma	70.6202	4.06369	44.6894	17.7746	0.31524	25.6887	17.938	0	16.6273	19.8482
MD083	8	plasma	70.7471	3.43401	59.3615	16.3118	0.554149	18.9324	13.2722	0.0388736	13.2355	19.7786
MD084	8	plasma	70.1583	2.90816	57.8905	19.5102	0.681568	19.612	17.2246	0.0408728	18.8148	29.4766

## Sheet: Table 2
sample_name	group	condition	mode	compartment	class	lcpufa-containing	non-lcpufa-containing			sample_name	group	condition	mode	compartment	class	lcpufa-containing	non-lcpufa-containing			sample_name	group	condition	mode	compartment	class	lcpufa-containing	non-lcpufa-containing			sample_name	group	condition	mode	compartment	class	lcpufa-containing	non-lcpufa-containing
MD077	1	Virgin	pos	plasma	DG	15.3977	199.58			MD059	2	Pregnant	pos	plasma	DG	3.84019	101.97			MD077	1	Virgin	pos	liver	DG	33.0463	217.547			MD059	2	Pregnant	pos	liver	DG	30.1023	191.357
MD094	1	Virgin	pos	plasma	DG	1.55638	140.935			MD060	2	Pregnant	pos	plasma	DG	7.80734	217.032			MD094	1	Virgin	pos	liver	DG	39.8704	186.499			MD060	2	Pregnant	pos	liver	DG	32.8921	291.572
MD095	1	Virgin	pos	plasma	DG	1.1326	142.872			MD066	2	Pregnant	pos	plasma	DG	13.7106	247.253			MD095	1	Virgin	pos	liver	DG	32.9132	199.977			MD072	2	Pregnant	pos	liver	DG	35.3013	156.485
MD096	1	Virgin	pos	plasma	DG	0.541348	141.584			MD072	2	Pregnant	pos	plasma	DG	5.48051	119.621			MD096	1	Virgin	pos	liver	DG	39.1062	219.556			MD081	2	Pregnant	pos	liver	DG	30.5836	216.436
MD097	1	Virgin	pos	plasma	DG	0.289193	143.884			MD081	2	Pregnant	pos	plasma	DG	6.98343	174.168			MD097	1	Virgin	pos	liver	DG	26.2165	259.548			MD086	2	Pregnant	pos	liver	DG	33.1386	226.674
MD106	1	Virgin	pos	plasma	DG	0.662368	164.143			MD086	2	Pregnant	pos	plasma	DG	5.65957	134.073			MD106	1	Virgin	pos	liver	DG	37.0847	194.92			MD090	2	Pregnant	pos	liver	DG	37.8187	184.65
MD024	3	Virgin	pos	plasma	DG	0.416551	144.317			MD090	2	Pregnant	pos	plasma	DG	11.8231	163.124			MD107	1	Virgin	pos	liver	DG	33.9299	197.51			MD002.2	5	Pregnant	pos	liver	DG	43.5051	190.603
MD025	3	Virgin	pos	plasma	DG	0.633266	140.731			MD023	5	Pregnant	pos	plasma	DG	2.46391	285.956			MD019	3	Virgin	pos	liver	DG	16.3412	288.278			MD006.2	5	Pregnant	pos	liver	DG	52.5716	165.265
MD051	3	Virgin	pos	plasma	DG	0.323673	143.56			MD033	5	Pregnant	pos	plasma	DG	8.10694	169.496			MD024	3	Virgin	pos	liver	DG	37.2952	221.631			MD023	5	Pregnant	pos	liver	DG	52.5648	195.843
MD054	3	Virgin	pos	plasma	DG	1.01172	196.768			MD034	5	Pregnant	pos	plasma	DG	8.17632	194.97			MD025	3	Virgin	pos	liver	DG	23.0655	206.078			MD033	5	Pregnant	pos	liver	DG	35.1037	195.801
MD109	3	Virgin	pos	plasma	DG	0.494665	159.083			MD041	5	Pregnant	pos	plasma	DG	8.01096	136.948			MD051	3	Virgin	pos	liver	DG	33.5804	199.86			MD034	5	Pregnant	pos	liver	DG	39.7469	158.901
MD111	3	Virgin	pos	plasma	DG	0.41461	77.1844			MD064	5	Pregnant	pos	plasma	DG	4.36589	135.25			MD054	3	Virgin	pos	liver	DG	36.8812	259.729			MD041	5	Pregnant	pos	liver	DG	54.4017	220.876
MD113	3	Virgin	pos	plasma	DG	0.384209	107.884			MD103	5	Pregnant	pos	plasma	DG	7.27122	266.658			MD111	3	Virgin	pos	liver	DG	27.8974	164.613			MD064	5	Pregnant	pos	liver	DG	39.4677	205.621
MD092	6	Virgin	pos	plasma	DG	0.448341	65.2455			MD002.1	8	Pregnant	pos	plasma	DG	7.50812	227.323			MD113	3	Virgin	pos	liver	DG	32.8869	216.095			MD103	5	Pregnant	pos	liver	DG	25.4619	193.975
MD093	6	Virgin	pos	plasma	DG	1.07981	59.0432			MD050	8	Pregnant	pos	plasma	DG	4.99863	209.789			MD004.1	6	Virgin	pos	liver	DG	42.1529	182.82			MD002.1	8	Pregnant	pos	liver	DG	49.3131	203.304
MD099	6	Virgin	pos	plasma	DG	0.542526	130.648			MD070	8	Pregnant	pos	plasma	DG	6.74175	174.834			MD092	6	Virgin	pos	liver	DG	37.025	162.123			MD048	8	Pregnant	pos	liver	DG	43.0804	228.044
MD100	6	Virgin	pos	plasma	DG	0.189575	114.89			MD082	8	Pregnant	pos	plasma	DG	5.82109	195.834			MD093	6	Virgin	pos	liver	DG	38.0625	229.808			MD050	8	Pregnant	pos	liver	DG	27.5871	197.198
MD102	6	Virgin	pos	plasma	DG	0.829558	135.831			MD083	8	Pregnant	pos	plasma	DG	6.03367	116.998			MD098	6	Virgin	pos	liver	DG	31.5107	236.471			MD070	8	Pregnant	pos	liver	DG	46.7251	199.055
MD077	1	Virgin	pos	plasma	PC	107.678	226.454			MD084	8	Pregnant	pos	plasma	DG	11.7446	217.043			MD099	6	Virgin	pos	liver	DG	38.0196	203.555			MD073	8	Pregnant	pos	liver	DG	41.183	175.307
MD094	1	Virgin	pos	plasma	PC	108.801	218.431			MD059	2	Pregnant	pos	plasma	PC	194.122	217.773			MD100	6	Virgin	pos	liver	DG	30.9238	146.208			MD082	8	Pregnant	pos	liver	DG	29.6039	148.406
MD095	1	Virgin	pos	plasma	PC	96.5758	211.618			MD060	2	Pregnant	pos	plasma	PC	150.33	130.222			MD102	6	Virgin	pos	liver	DG	30.471	191.684			MD083	8	Pregnant	pos	liver	DG	36.5788	256.276
MD096	1	Virgin	pos	plasma	PC	90.4263	214.814			MD066	2	Pregnant	pos	plasma	PC	139.896	135.767			MD077	1	Virgin	pos	liver	PC	174.494	259.257			MD084	8	Pregnant	pos	liver	DG	39.7375	231.414
MD097	1	Virgin	pos	plasma	PC	99.9317	237.685			MD072	2	Pregnant	pos	plasma	PC	172.349	147.645			MD094	1	Virgin	pos	liver	PC	194.865	297.753			MD059	2	Pregnant	pos	liver	PC	306.356	191.485
MD106	1	Virgin	pos	plasma	PC	104.946	218.704			MD081	2	Pregnant	pos	plasma	PC	154.062	135.902			MD095	1	Virgin	pos	liver	PC	179.344	240.156			MD060	2	Pregnant	pos	liver	PC	207.19	124.043
MD024	3	Virgin	pos	plasma	PC	102.713	214.79			MD086	2	Pregnant	pos	plasma	PC	175.637	148.362			MD096	1	Virgin	pos	liver	PC	172.555	237.218			MD072	2	Pregnant	pos	liver	PC	366.264	222.322
MD025	3	Virgin	pos	plasma	PC	103.506	226.066			MD090	2	Pregnant	pos	plasma	PC	169.956	144.513			MD097	1	Virgin	pos	liver	PC	144.58	206.49			MD081	2	Pregnant	pos	liver	PC	285.568	162.913
MD051	3	Virgin	pos	plasma	PC	108.093	216.424			MD023	5	Pregnant	pos	plasma	PC	74.4398	78.613			MD106	1	Virgin	pos	liver	PC	218.052	281.293			MD086	2	Pregnant	pos	liver	PC	262.361	147.6
MD054	3	Virgin	pos	plasma	PC	99.749	189.082			MD033	5	Pregnant	pos	plasma	PC	154.99	123.015			MD107	1	Virgin	pos	liver	PC	200.505	318.098			MD090	2	Pregnant	pos	liver	PC	309.503	184.28
MD109	3	Virgin	pos	plasma	PC	87.2494	161.959			MD034	5	Pregnant	pos	plasma	PC	169.179	121.55			MD019	3	Virgin	pos	liver	PC	119.898	147.007			MD002.2	5	Pregnant	pos	liver	PC	307.782	165.747
MD111	3	Virgin	pos	plasma	PC	101.794	209.837			MD041	5	Pregnant	pos	plasma	PC	178.53	136.897			MD024	3	Virgin	pos	liver	PC	182.992	229.602			MD006.2	5	Pregnant	pos	liver	PC	342.086	176.343
MD113	3	Virgin	pos	plasma	PC	99.1965	183.901			MD064	5	Pregnant	pos	plasma	PC	169.036	133.553			MD025	3	Virgin	pos	liver	PC	188.547	211.441			MD023	5	Pregnant	pos	liver	PC	282.716	159.564
MD092	6	Virgin	pos	plasma	PC	89.2452	225.79			MD103	5	Pregnant	pos	plasma	PC	117.911	104.115			MD051	3	Virgin	pos	liver	PC	211.134	274.893			MD033	5	Pregnant	pos	liver	PC	297.218	155.35
MD093	6	Virgin	pos	plasma	PC	106.419	241.289			MD002.1	8	Pregnant	pos	plasma	PC	134.806	119.857			MD054	3	Virgin	pos	liver	PC	176.229	215.439			MD034	5	Pregnant	pos	liver	PC	320.109	183.717
MD099	6	Virgin	pos	plasma	PC	99.6565	215.837			MD050	8	Pregnant	pos	plasma	PC	144.318	132.113			MD111	3	Virgin	pos	liver	PC	255.898	316.366			MD041	5	Pregnant	pos	liver	PC	280.313	169.376
MD100	6	Virgin	pos	plasma	PC	86.2241	183.36			MD070	8	Pregnant	pos	plasma	PC	176.29	155.892			MD113	3	Virgin	pos	liver	PC	205.217	265.657			MD064	5	Pregnant	pos	liver	PC	271.452	158.996
MD102	6	Virgin	pos	plasma	PC	101.678	203.568			MD082	8	Pregnant	pos	plasma	PC	139.676	140.188			MD004.1	6	Virgin	pos	liver	PC	210.527	298.882			MD103	5	Pregnant	pos	liver	PC	293.517	184.676
MD077	1	Virgin	pos	plasma	TG	2.46719	43.8978			MD083	8	Pregnant	pos	plasma	PC	160.814	141.892			MD092	6	Virgin	pos	liver	PC	232.271	338.719			MD002.1	8	Pregnant	pos	liver	PC	257.46	158.512
MD094	1	Virgin	pos	plasma	TG	0.453905	20.0562			MD084	8	Pregnant	pos	plasma	PC	152.099	134.317			MD093	6	Virgin	pos	liver	PC	163.336	236.699			MD048	8	Pregnant	pos	liver	PC	253.918	156.212
MD095	1	Virgin	pos	plasma	TG	3.83775	37.6694			MD059	2	Pregnant	pos	plasma	TG	6.82205	28.6383			MD098	6	Virgin	pos	liver	PC	186.92	233.65			MD050	8	Pregnant	pos	liver	PC	267.555	164.504
MD096	1	Virgin	pos	plasma	TG	0.109794	18.2514			MD060	2	Pregnant	pos	plasma	TG	27.4864	78.4972			MD099	6	Virgin	pos	liver	PC	202.211	290.216			MD070	8	Pregnant	pos	liver	PC	313.834	176.812
MD097	1	Virgin	pos	plasma	TG	0.3169	20.464			MD066	2	Pregnant	pos	plasma	TG	11.6457	88.5167			MD100	6	Virgin	pos	liver	PC	251.818	331.949			MD073	8	Pregnant	pos	liver	PC	348.421	185.789
MD106	1	Virgin	pos	plasma	TG	1.06912	32.3186			MD072	2	Pregnant	pos	plasma	TG	20.1369	57.4655			MD102	6	Virgin	pos	liver	PC	213.501	285.589			MD082	8	Pregnant	pos	liver	PC	348.576	208.721
MD024	3	Virgin	pos	plasma	TG	0.266439	23.6381			MD081	2	Pregnant	pos	plasma	TG	44.7753	126.99			MD077	1	Virgin	pos	liver	TG	18.1876	75.7747			MD083	8	Pregnant	pos	liver	PC	229.81	143.664
MD025	3	Virgin	pos	plasma	TG	1.30051	25.5936			MD086	2	Pregnant	pos	plasma	TG	20.7863	60.5073			MD094	1	Virgin	pos	liver	TG	16.3862	80.7084			MD084	8	Pregnant	pos	liver	PC	239.092	146.341
MD051	3	Virgin	pos	plasma	TG	0.981934	22.6346			MD090	2	Pregnant	pos	plasma	TG	16.3032	58.5431			MD095	1	Virgin	pos	liver	TG	6.50385	58.1782			MD059	2	Pregnant	pos	liver	TG	22.9404	136.197
MD054	3	Virgin	pos	plasma	TG	0.386545	24.9738			MD023	5	Pregnant	pos	plasma	TG	38.0275	139.911			MD096	1	Virgin	pos	liver	TG	19.7012	87.4048			MD060	2	Pregnant	pos	liver	TG	29.6467	203.666
MD109	3	Virgin	pos	plasma	TG	0	16.9294			MD033	5	Pregnant	pos	plasma	TG	15.1784	46.1189			MD097	1	Virgin	pos	liver	TG	12.4456	100.207			MD072	2	Pregnant	pos	liver	TG	6.66197	59.0487
MD111	3	Virgin	pos	plasma	TG	0.268788	8.98893			MD034	5	Pregnant	pos	plasma	TG	14.1322	40.0935			MD106	1	Virgin	pos	liver	TG	13.9092	71.5236			MD081	2	Pregnant	pos	liver	TG	19.1832	130.864
MD113	3	Virgin	pos	plasma	TG	1.07743	21.8522			MD041	5	Pregnant	pos	plasma	TG	24.2753	51.6516			MD107	1	Virgin	pos	liver	TG	4.33107	59.0968			MD086	2	Pregnant	pos	liver	TG	35.0925	173.199
MD092	6	Virgin	pos	plasma	TG	1.97675	19.7122			MD064	5	Pregnant	pos	plasma	TG	32.0917	96.0355			MD019	3	Virgin	pos	liver	TG	15.3699	152.634			MD090	2	Pregnant	pos	liver	TG	22.57	133.049
MD093	6	Virgin	pos	plasma	TG	5.41855	25.9387			MD103	5	Pregnant	pos	plasma	TG	29.6188	121.103			MD024	3	Virgin	pos	liver	TG	10.5406	83.6652			MD002.2	5	Pregnant	pos	liver	TG	12.2837	66.6003
MD099	6	Virgin	pos	plasma	TG	0.126115	14.1244			MD002.1	8	Pregnant	pos	plasma	TG	30.842	112.699			MD025	3	Virgin	pos	liver	TG	5.73191	69.4904			MD006.2	5	Pregnant	pos	liver	TG	16.9561	66.7692
MD100	6	Virgin	pos	plasma	TG	0.319849	17.8439			MD050	8	Pregnant	pos	plasma	TG	23.1794	82.4624			MD051	3	Virgin	pos	liver	TG	8.7994	64.4169			MD023	5	Pregnant	pos	liver	TG	14.6276	74.5846
MD102	6	Virgin	pos	plasma	TG	1.0495	25.0702			MD070	8	Pregnant	pos	plasma	TG	25.9476	75.5967			MD054	3	Virgin	pos	liver	TG	23.8833	104.701			MD033	5	Pregnant	pos	liver	TG	15.2412	113.184
										MD082	8	Pregnant	pos	plasma	TG	15.1738	69.1319			MD111	3	Virgin	pos	liver	TG	12.0273	70.0636			MD034	5	Pregnant	pos	liver	TG	18.9974	70.4915
										MD083	8	Pregnant	pos	plasma	TG	28.7738	85.2144			MD113	3	Virgin	pos	liver	TG	7.79422	87.4368			MD041	5	Pregnant	pos	liver	TG	19.7356	87.6599
										MD084	8	Pregnant	pos	plasma	TG	34.8401	97.0655			MD004.1	6	Virgin	pos	liver	TG	10.2262	66.0847			MD064	5	Pregnant	pos	liver	TG	22.6096	100.58
																				MD092	6	Virgin	pos	liver	TG	13.554	62.6266			MD103	5	Pregnant	pos	liver	TG	25.9569	161.857
																				MD093	6	Virgin	pos	liver	TG	6.85394	106.549			MD002.1	8	Pregnant	pos	liver	TG	19.1444	103.777
																				MD098	6	Virgin	pos	liver	TG	13.819	84.9875			MD048	8	Pregnant	pos	liver	TG	20.4599	118.614
																				MD099	6	Virgin	pos	liver	TG	7.84632	79.5741			MD050	8	Pregnant	pos	liver	TG	16.9871	128.426
																				MD100	6	Virgin	pos	liver	TG	7.07714	59.7524			MD070	8	Pregnant	pos	liver	TG	15.0454	79.8161
																				MD102	6	Virgin	pos	liver	TG	6.50191	62.8674			MD073	8	Pregnant	pos	liver	TG	10.1705	72.5295
																														MD082	8	Pregnant	pos	liver	TG	16.5469	110.909
																														MD083	8	Pregnant	pos	liver	TG	18.6325	129.268
																														MD084	8	Pregnant	pos	liver	TG	27.1877	156.093

## Sheet: Supp Figure S1
Plasma (Positive Mode)						Plasma (Negative Mode)						Liver (Positive Mode)						Liver (Negative Mode)
sample_name	group	mode	compartment	PC		sample_name	group	mode	compartment	PC		sample_name	group	mode	compartment	PC		sample_name	group	mode	compartment	PC	PE
MD077	1	pos	plasma	334.131		MD077	1	neg	plasma	285.698		MD077	1	pos	liver	433.751		MD077	1	neg	liver	348.432	411.576
MD094	1	pos	plasma	327.232		MD094	1	neg	plasma	271.099		MD094	1	pos	liver	492.618		MD094	1	neg	liver	348.191	419.9
MD095	1	pos	plasma	308.193		MD095	1	neg	plasma	254.914		MD095	1	pos	liver	419.501		MD095	1	neg	liver	340.73	430.582
MD096	1	pos	plasma	305.24		MD096	1	neg	plasma	241.677		MD096	1	pos	liver	409.773		MD096	1	neg	liver	325.876	450.696
MD097	1	pos	plasma	337.617		MD097	1	neg	plasma	277.607		MD097	1	pos	liver	351.07		MD097	1	neg	liver	359.218	406.858
MD106	1	pos	plasma	323.651		MD106	1	neg	plasma	282.444		MD106	1	pos	liver	499.345		MD106	1	neg	liver	329.778	442.818
MD059	2	pos	plasma	411.895		MD059	2	neg	plasma	228.769		MD107	1	pos	liver	518.603		MD107	1	neg	liver	359.036	395.635
MD060	2	pos	plasma	280.551		MD060	2	neg	plasma	343.572		MD059	2	pos	liver	497.841		MD059	2	neg	liver	401.685	378.077
MD066	2	pos	plasma	275.663		MD066	2	neg	plasma	306.656		MD060	2	pos	liver	331.233		MD060	2	neg	liver	337.803	448.418
MD072	2	pos	plasma	319.994		MD072	2	neg	plasma	270.177		MD072	2	pos	liver	588.586		MD072	2	neg	liver	388.699	408.309
MD081	2	pos	plasma	289.964		MD081	2	neg	plasma	322.256		MD081	2	pos	liver	448.481		MD081	2	neg	liver	378.274	409.721
MD086	2	pos	plasma	323.999		MD086	2	neg	plasma	297.971		MD086	2	pos	liver	409.962		MD086	2	neg	liver	389.265	389.362
MD090	2	pos	plasma	314.469		MD090	2	neg	plasma	309.475		MD090	2	pos	liver	493.783		MD090	2	neg	liver	391.484	385.536
MD024	3	pos	plasma	317.502		MD024	3	neg	plasma	258.703		MD019	3	pos	liver	266.904		MD024	3	neg	liver	323.473	439.194
MD025	3	pos	plasma	329.572		MD025	3	neg	plasma	266.677		MD024	3	pos	liver	412.594		MD025	3	neg	liver	347.526	429.552
MD051	3	pos	plasma	324.517		MD051	3	neg	plasma	249.27		MD025	3	pos	liver	399.988		MD051	3	neg	liver	337.466	426.38
MD054	3	pos	plasma	288.831		MD054	3	neg	plasma	274.039		MD051	3	pos	liver	486.027		MD054	3	neg	liver	323.196	460.13
MD109	3	pos	plasma	249.209		MD109	3	neg	plasma	214.603		MD054	3	pos	liver	391.668		MD109	3	neg	liver	308.79	470.478
MD111	3	pos	plasma	311.631		MD111	3	neg	plasma	257		MD111	3	pos	liver	572.264		MD111	3	neg	liver	374.197	388.862
MD113	3	pos	plasma	283.097		MD113	3	neg	plasma	262.722		MD113	3	pos	liver	470.875		MD113	3	neg	liver	321.956	444.216
MD023	5	pos	plasma	153.053		MD023	5	neg	plasma	285.109		MD002.2	5	pos	liver	473.529		MD002.2	5	neg	liver	368.298	416.089
MD033	5	pos	plasma	278.005		MD033	5	neg	plasma	301.651		MD006.2	5	pos	liver	518.429		MD006.2	5	neg	liver	340.114	448.171
MD034	5	pos	plasma	290.729		MD034	5	neg	plasma	319.273		MD023	5	pos	liver	442.281		MD023	5	neg	liver	338.724	461.732
MD041	5	pos	plasma	315.427		MD041	5	neg	plasma	285.411		MD033	5	pos	liver	452.567		MD033	5	neg	liver	344.509	442.406
MD064	5	pos	plasma	302.589		MD064	5	neg	plasma	255.32		MD034	5	pos	liver	503.825		MD034	5	neg	liver	345.632	444.986
MD103	5	pos	plasma	222.027		MD103	5	neg	plasma	323.57		MD041	5	pos	liver	449.689		MD041	5	neg	liver	347.54	456.546
MD092	6	pos	plasma	315.035		MD092	6	neg	plasma	225.74		MD064	5	pos	liver	430.448		MD064	5	neg	liver	344.292	448.354
MD093	6	pos	plasma	347.707		MD093	6	neg	plasma	199.644		MD103	5	pos	liver	478.192		MD103	5	neg	liver	377.159	399.622
MD099	6	pos	plasma	315.494		MD099	6	neg	plasma	250.477		MD004.1	6	pos	liver	509.41		MD004.1	6	neg	liver	323.667	428.742
MD100	6	pos	plasma	269.584		MD100	6	neg	plasma	225.212		MD092	6	pos	liver	570.99		MD092	6	neg	liver	363.747	396.257
MD102	6	pos	plasma	305.246		MD102	6	neg	plasma	234.356		MD093	6	pos	liver	400.035		MD093	6	neg	liver	311.347	460.844
MD002.1	8	pos	plasma	254.663		MD002.1	8	neg	plasma	307.442		MD098	6	pos	liver	420.57		MD098	6	neg	liver	357.347	406.377
MD050	8	pos	plasma	276.431		MD050	8	neg	plasma	309.158		MD099	6	pos	liver	492.427		MD099	6	neg	liver	322.219	437.739
MD070	8	pos	plasma	332.182		MD070	8	neg	plasma	358.861		MD100	6	pos	liver	583.767		MD100	6	neg	liver	364.179	383.247
MD073	8	pos	plasma	NA		MD073	8	neg	plasma	333.532		MD102	6	pos	liver	499.09		MD102	6	neg	liver	350.208	414.038
MD082	8	pos	plasma	279.865		MD082	8	neg	plasma	310.648		MD002.1	8	pos	liver	415.972		MD002.1	8	neg	liver	331.471	468.128
MD083	8	pos	plasma	302.705		MD083	8	neg	plasma	294.076		MD048	8	pos	liver	410.13		MD048	8	neg	liver	337.272	464.414
MD084	8	pos	plasma	286.416		MD084	8	neg	plasma	331.139		MD050	8	pos	liver	432.059		MD050	8	neg	liver	399.689	402.023
												MD070	8	pos	liver	490.646		MD070	8	neg	liver	369.987	415.632
												MD073	8	pos	liver	534.21		MD073	8	neg	liver	374.865	409.474
												MD082	8	pos	liver	557.298		MD082	8	neg	liver	381.824	408.173
												MD083	8	pos	liver	373.474		MD083	8	neg	liver	359.317	434.383
												MD084	8	pos	liver	385.433		MD084	8	neg	liver	337.508	459.972

## Sheet: Supp Figure S2
Figure S2a																		Figure S2b									Figure S2c									Figure S2d
sample_name	group	mode	compartment	class	0-3 Double Bonds	4 or More Double Bonds			sample_name	group	mode	compartment	class	0-3 Double Bonds	4 or More Double Bonds			sample_name	group	mode	compartment	class	0-3 Double Bonds	4 or More Double Bonds			sample_name	group	mode	compartment	class	0-3 Double Bonds	4 or More Double Bonds			sample_name	group	mode	compartment	class	0-3 Double Bonds	4 or More Double Bonds
MD077	1	neg	plasma	PC	140.83	144.867			MD077	1	neg	liver	PC	145.736	202.696			MD007.1	4	pos	liver	PC	166.041	320.329			MD007.1	4	neg	liver	PC	86.4642	268.472			MD007.1	4	neg	liver	PE	29.6332	397.785
MD094	1	neg	plasma	PC	150.087	121.011			MD094	1	neg	liver	PC	140.954	207.237			MD007.2	4	pos	liver	PC	140.674	284.228			MD007.2	4	neg	liver	PC	81.5944	267.438			MD007.2	4	neg	liver	PE	28.7357	410.095
MD095	1	neg	plasma	PC	144.103	110.811			MD095	1	neg	liver	PC	138.28	202.451			MD029	4	pos	liver	PC	210.092	370.74			MD029	4	neg	liver	PC	93.9865	294.79			MD029	4	neg	liver	PE	29.7578	361.656
MD096	1	neg	plasma	PC	143.266	98.4108			MD096	1	neg	liver	PC	132.953	192.924			MD035	4	pos	liver	PC	196.48	343.179			MD035	4	neg	liver	PC	101.322	311.446			MD035	4	neg	liver	PE	33.5709	331.972
MD097	1	neg	plasma	PC	164.464	113.143			MD097	1	neg	liver	PC	148.641	210.577			MD036	4	pos	liver	PC	193.332	313.569			MD036	4	neg	liver	PC	90.8639	249.655			MD036	4	neg	liver	PE	32.1991	423.577
MD106	1	neg	plasma	PC	159.465	122.979			MD106	1	neg	liver	PC	127.013	202.764			MD037	4	pos	liver	PC	180.605	361.736			MD037	4	neg	liver	PC	83.3082	263.032			MD037	4	neg	liver	PE	29.2982	415.947
MD059	2	neg	plasma	PC	93.6385	135.131			MD107	1	neg	liver	PC	155.065	203.972			MD038	4	pos	liver	PC	202.931	366.495			MD038	4	neg	liver	PC	87.1188	278.206			MD038	4	neg	liver	PE	31.0863	382.711
MD060	2	neg	plasma	PC	122.518	221.054			MD059	2	neg	liver	PC	100.828	300.856			MD042	4	pos	liver	PC	214.305	338.354			MD042	4	neg	liver	PC	96.6441	276.426			MD042	4	neg	liver	PE	32.6616	376.372
MD066	2	neg	plasma	PC	120.318	186.339			MD060	2	neg	liver	PC	90.3561	247.447			MD002.2	5	pos	liver	PC	165.747	307.782			MD002.2	5	neg	liver	PC	93.7962	274.501			MD002.2	5	neg	liver	PE	31.3187	384.77
MD072	2	neg	plasma	PC	94.5213	175.655			MD072	2	neg	liver	PC	93.1856	295.514			MD006.2	5	pos	liver	PC	176.343	342.086			MD006.2	5	neg	liver	PC	81.7299	258.384			MD006.2	5	neg	liver	PE	27.6098	420.561
MD081	2	neg	plasma	PC	116.716	205.54			MD081	2	neg	liver	PC	97.1427	281.131			MD023	5	pos	liver	PC	159.564	282.716			MD023	5	neg	liver	PC	85.0615	253.662			MD023	5	neg	liver	PE	30.6322	431.1
MD086	2	neg	plasma	PC	107.321	190.65			MD086	2	neg	liver	PC	98.239	291.026			MD033	5	pos	liver	PC	155.35	297.218			MD033	5	neg	liver	PC	88.2479	256.261			MD033	5	neg	liver	PE	30.3829	412.023
MD090	2	neg	plasma	PC	109.331	200.145			MD090	2	neg	liver	PC	99.545	291.939			MD034	5	pos	liver	PC	183.717	320.109			MD034	5	neg	liver	PC	88.8217	256.811			MD034	5	neg	liver	PE	28.4368	416.549
MD024	3	neg	plasma	PC	150.369	108.334			MD024	3	neg	liver	PC	112.167	211.306			MD041	5	pos	liver	PC	169.376	280.313			MD041	5	neg	liver	PC	85.5904	261.95			MD041	5	neg	liver	PE	32.0036	424.542
MD025	3	neg	plasma	PC	152.4	114.276			MD025	3	neg	liver	PC	130.843	216.683			MD064	5	pos	liver	PC	158.996	271.452			MD064	5	neg	liver	PC	90.6792	253.613			MD064	5	neg	liver	PE	31.6087	416.745
MD051	3	neg	plasma	PC	142.074	107.196			MD051	3	neg	liver	PC	132.036	205.43			MD103	5	pos	liver	PC	184.676	293.517			MD103	5	neg	liver	PC	91.9183	285.241			MD103	5	neg	liver	PE	29.4626	370.16
MD054	3	neg	plasma	PC	150.865	123.174			MD054	3	neg	liver	PC	119.376	203.82			MD046	7	pos	liver	PC	130.934	244.933			MD010.2	7	neg	liver	PC	85.4211	263.574			MD010.2	7	neg	liver	PE	32.1028	407.89
MD109	3	neg	plasma	PC	110.832	103.771			MD109	3	neg	liver	PC	120.661	188.129			MD058	7	pos	liver	PC	212.693	355.162			MD046	7	neg	liver	PC	86.6904	277.312			MD046	7	neg	liver	PE	31.4024	405.108
MD111	3	neg	plasma	PC	142.662	114.338			MD111	3	neg	liver	PC	136.948	237.249			MD061	7	pos	liver	PC	208.6	360.986			MD058	7	neg	liver	PC	100.374	303.241			MD058	7	neg	liver	PE	34.0652	335.132
MD113	3	neg	plasma	PC	142.578	120.144			MD113	3	neg	liver	PC	129.691	192.265			MD067	7	pos	liver	PC	173.09	280.33			MD061	7	neg	liver	PC	92.5057	289.55			MD061	7	neg	liver	PE	33.574	364.381
MD023	5	neg	plasma	PC	116.065	169.044			MD002.2	5	neg	liver	PC	93.7962	274.501			MD068	7	pos	liver	PC	198.514	327.623			MD067	7	neg	liver	PC	92.8442	279.275			MD067	7	neg	liver	PE	36.4093	383.152
MD033	5	neg	plasma	PC	106.913	194.738			MD006.2	5	neg	liver	PC	81.7299	258.384			MD076	7	pos	liver	PC	288.254	365.073			MD068	7	neg	liver	PC	92.0897	263.782			MD068	7	neg	liver	PE	33.03	400.77
MD034	5	neg	plasma	PC	101.395	217.878			MD023	5	neg	liver	PC	85.0615	253.662			MD088	7	pos	liver	PC	162.098	248.41			MD076	7	neg	liver	PC	121.392	291.144			MD076	7	neg	liver	PE	41.4972	310.286
MD041	5	neg	plasma	PC	88.2195	197.191			MD033	5	neg	liver	PC	88.2479	256.261			MD002.1	8	pos	liver	PC	158.512	257.46			MD088	7	neg	liver	PC	97.3603	256.871			MD088	7	neg	liver	PE	36.1881	398.477
MD064	5	neg	plasma	PC	83.9676	171.352			MD034	5	neg	liver	PC	88.8217	256.811			MD048	8	pos	liver	PC	156.212	253.918			MD002.1	8	neg	liver	PC	89.2819	242.189			MD002.1	8	neg	liver	PE	33.1227	435.005
MD103	5	neg	plasma	PC	116.95	206.62			MD041	5	neg	liver	PC	85.5904	261.95			MD050	8	pos	liver	PC	164.504	267.555			MD048	8	neg	liver	PC	90.0461	247.226			MD048	8	neg	liver	PE	35.6597	428.755
MD092	6	neg	plasma	PC	138.355	87.3856			MD064	5	neg	liver	PC	90.6792	253.613			MD070	8	pos	liver	PC	176.812	313.834			MD050	8	neg	liver	PC	93.5538	306.135			MD050	8	neg	liver	PE	39.6637	362.359
MD093	6	neg	plasma	PC	113.447	86.1966			MD103	5	neg	liver	PC	91.9183	285.241			MD073	8	pos	liver	PC	185.789	348.421			MD070	8	neg	liver	PC	98.9934	270.993			MD070	8	neg	liver	PE	35.0651	380.567
MD099	6	neg	plasma	PC	139.205	111.271			MD004.1	6	neg	liver	PC	134.542	189.125			MD082	8	pos	liver	PC	208.721	348.576			MD073	8	neg	liver	PC	87.7631	287.102			MD073	8	neg	liver	PE	30.466	379.008
MD100	6	neg	plasma	PC	127.371	97.8417			MD092	6	neg	liver	PC	144.712	219.035			MD083	8	pos	liver	PC	143.664	229.81			MD082	8	neg	liver	PC	97.4525	284.372			MD082	8	neg	liver	PE	31.6805	376.492
MD102	6	neg	plasma	PC	126.586	107.77			MD093	6	neg	liver	PC	128.125	183.222			MD084	8	pos	liver	PC	146.341	239.092			MD083	8	neg	liver	PC	93.1408	266.176			MD083	8	neg	liver	PE	33.9728	400.41
MD002.1	8	neg	plasma	PC	114.7	192.741			MD098	6	neg	liver	PC	138.352	218.996												MD084	8	neg	liver	PC	93.1114	244.397			MD084	8	neg	liver	PE	35.1458	424.826
MD050	8	neg	plasma	PC	116.739	192.419			MD099	6	neg	liver	PC	128.944	193.275
MD070	8	neg	plasma	PC	129.335	229.526			MD100	6	neg	liver	PC	132.167	232.012
MD073	8	neg	plasma	PC	128.394	205.138			MD102	6	neg	liver	PC	137.475	212.734
MD082	8	neg	plasma	PC	118.104	192.544			MD002.1	8	neg	liver	PC	89.2819	242.189
MD083	8	neg	plasma	PC	104.409	189.667			MD048	8	neg	liver	PC	90.0461	247.226
MD084	8	neg	plasma	PC	122.395	208.744			MD050	8	neg	liver	PC	93.5538	306.135
									MD070	8	neg	liver	PC	98.9934	270.993
									MD073	8	neg	liver	PC	87.7631	287.102
									MD082	8	neg	liver	PC	97.4525	284.372
									MD083	8	neg	liver	PC	93.1408	266.176
									MD084	8	neg	liver	PC	93.1114	244.397

[truncated: 8 more sheets: Supp Figure S4, Supp Figure S5, Supp Table S1, Supp Table S2, Supp Table S3, Supp Table S4, Supp Table S5, Supp Table S12]
